# Supplementary material for: Prevalence of SARS-CoV-2 in an area of unrestricted viral circulation: Mass seroepidemiological screening in Castiglione d’Adda, Italy
Source: PLoS One. 2021 Feb 24;16(2):e0246513. doi: 10.1371/journal.pone.0246513 (PMC7904134; doi:10.1371/journal.pone.0246513)
Supplement: S1 Data — (XLS) [file pone.0246513.s004.xls]

## Sheet: castiglione_dadda
clientId	age	genre	residence	domicile	workplace	job	communitiesAttendedInTheEarlyMonthsOf2020_bars	communitiesAttendedInTheEarlyMonthsOf2020_none	communitiesAttendedInTheEarlyMonthsOf2020_sportCenters	communitiesAttendedInTheEarlyMonthsOf2020_clubs	communitiesAttendedInTheEarlyMonthsOf2020_places	communitiesAttendedDetails	smoker	smokerFromYear	smokeFrequency	cardiovascularDiseases_coronaryDisease	cardiovascularDiseases_arrhythmias	cardiovascularDiseases_other	cardiovascularDiseases_none	cardiovascularDiseases_myocardiumInfarction	cardiovascularDiseases_hypertension	cardiovascularDiseasesDetails	rheumaticDiseases	rheumaticDiseasesDetails	diabetesMellitus	chronicLungDiseases_asthma	chronicLungDiseasesDetails	chronicLungDiseases_other	chronicLungDiseases_none	chronicLungDiseases_bcpo	oncologicalPathologies_oncohematologicalPathologies	oncologicalPathologies_none	oncologicalPathologies_solidTumors	height	weight	vaccinatedByInfluenceInLife	vaccinatedByInfluenceInThisSeason	contactWithVerifiedCase	contactDate	swabPerformed	swabResult	hospitalRecovery	intensiveTherapy	quarantine	specificTherapy	secondSwabPerformed	fever	maximumTemperature	feverStartDate
client1589535278668	63	female	castiglioneDAdda	castiglioneDAdda	castiglioneDAdda	parrucchiera	0	1	0	0	0	null	no	null	null	0	0	0	1	0	0	null	no	null	no	0	null	0	1	0	0	1	0	160	62	no	no	yes	null	no	null	null	null	null	null	no	no	null	null
client1589535351895	48	female	castiglioneDAdda	castiglioneDAdda	other	infermiera	0	1	0	0	0	null	no	null	null	0	0	0	1	0	0	null	no	null	no	0	null	0	1	0	0	1	0	162	59	yes	yes	yes	null	yes	null	null	null	null	null	no	yes	null	null
client1589535377873	63	female	castiglioneDAdda	castiglioneDAdda	castiglioneDAdda	pensione	0	0	1	0	0	null	no	null	null	0	1	0	0	0	0	null	no	null	no	0	null	0	1	0	0	1	0	165	78	no	no	no	null	no	null	null	null	yes	null	no	no	null	null
client1589535410721	52	female	castiglioneDAdda	castiglioneDAdda	other	Infermiera	0	0	0	1	0	null	no	null	null	0	0	1	0	0	1	Placche carotidee	no	null	no	0	null	0	1	0	0	1	0	163	163	no	null	yes	2020-05-17 00:00:00	yes	negative	null	null	null	null	yes	no	null	null
client1589535475125	23	male	castiglioneDAdda	castiglioneDAdda	other	studente	1	0	0	0	1	null	yes	null	15	0	0	0	1	0	0	null	no	null	no	0	null	0	1	0	0	1	0	168	54	no	no	yes	null	no	null	null	null	null	null	no	no	null	null
client1589535476086	59	male	castiglioneDAdda	castiglioneDAdda	other	infermiere	0	1	0	0	0	lavoro, cinema, ristoranti	no	null	null	0	0	0	1	0	0	null	no	null	no	0	null	0	1	0	0	1	0	168	67	yes	yes	yes	2020-02-19 00:00:00	yes	positive	no	no	yes	no	yes	yes	null	2020-02-23 00:00:00
client1589535559187	52	female	castiglioneDAdda	castiglioneDAdda	castiglioneDAdda	operatore sanitario coop. sociale il sorriso	1	0	1	1	1	null	yes	1985	15	0	0	0	1	0	0	null	no	null	no	0	null	0	1	0	0	1	0	168	71	no	no	no	null	no	null	no	no	no	no	no	no	null	null
client1589535616977	58	female	castiglioneDAdda	castiglioneDAdda	other	impiegata	0	0	0	1	0	centri volontariato, centri culturali, cinema	no	null	null	0	0	0	1	0	0	null	no	null	no	0	null	0	1	0	0	1	0	165	60	no	no	no	null	no	null	no	no	no	no	no	no	null	null
client1589535625833	56	female	castiglioneDAdda	castiglioneDAdda	other	Libera professionista	0	0	0	1	0	Scuola Oratorio Aziende varie	no	null	null	0	0	0	1	0	0	null	no	null	no	0	null	0	1	0	0	1	0	175	80	no	null	yes	2020-03-07 00:00:00	no	null	null	null	null	null	no	no	null	null
client1589535632302	36	female	castiglioneDAdda	castiglioneDAdda	other	avvocato	1	0	0	0	1	null	no	null	null	0	0	0	1	0	0	null	no	null	no	0	null	0	1	0	0	1	0	162	53	no	null	yes	2020-03-06 00:00:00	no	null	null	null	null	null	no	no	null	null
client1589535638692	43	female	castiglioneDAdda	castiglioneDAdda	castiglioneDAdda	insegnante scuola dell'infanzia	0	1	0	0	0	null	no	null	null	0	0	0	1	0	0	null	no	null	no	0	null	0	1	0	0	1	0	170	82	no	no	yes	null	no	null	null	null	null	null	no	no	null	null
client1589535679273	43	male	castiglioneDAdda	castiglioneDAdda	other	consulente sicurezza sul lavoro	1	0	0	0	1	null	no	null	null	0	0	0	1	0	0	null	no	null	no	0	null	0	1	0	0	1	0	188	95	yes	no	no	null	no	null	null	null	null	null	no	no	null	null
client1589535741451	82	male	castiglioneDAdda	castiglioneDAdda	castiglioneDAdda	prete	0	0	0	1	0	chiesa	no	null	null	0	1	0	0	0	1	null	no	null	yes	0	null	0	1	0	0	1	0	165	62	yes	yes	no	null	no	null	null	null	null	null	no	no	null	null
client1589535875562	34	male	castiglioneDAdda	castiglioneDAdda	castiglioneDAdda	sacerdote	0	0	1	0	0	null	no	null	null	0	0	0	1	0	0	null	no	null	no	0	null	0	1	0	0	1	0	175	60	yes	yes	yes	null	yes	negative	null	null	null	null	no	no	null	null
client1589535926440	90	female	castiglioneDAdda	castiglioneDAdda	castiglioneDAdda	Pensionata	0	1	0	0	0	null	no	null	null	0	0	0	0	0	1	null	no	null	no	0	Soventi raffreddori VES molto alta	1	0	0	0	1	0	150	62	yes	yes	no	null	no	null	null	null	null	null	no	no	null	null
client1589536234311	44	female	castiglioneDAdda	castiglioneDAdda	other	Infermiera	0	1	0	0	0	null	no	null	null	0	0	0	1	0	0	null	no	null	no	0	null	0	1	0	0	1	0	166	50	no	null	yes	null	yes	negative	null	null	null	null	no	no	null	null
client1589536339204	33	female	castiglioneDAdda	castiglioneDAdda	castiglioneDAdda	parrucchiera	1	0	1	0	1	null	no	null	null	0	0	0	1	0	0	null	no	null	no	0	null	0	1	0	0	1	0	173	70	no	no	yes	2020-02-19 00:00:00	no	null	null	null	null	null	no	no	null	null
client1589536622158	59	female	castiglioneDAdda	castiglioneDAdda	castiglioneDAdda	medico medicina generale	1	0	0	0	0	studio medico	no	null	null	0	0	0	1	0	0	null	no	null	no	0	null	0	1	0	0	1	0	162	67	yes	no	yes	2020-02-13 00:00:00	yes	negative	no	no	no	no	no	no	null	null
client1589536786539	38	female	castiglioneDAdda	castiglioneDAdda	other	Avvocato	1	0	0	0	1	null	no	null	null	0	0	0	1	0	0	null	no	null	no	0	null	0	1	0	0	1	0	156	58	no	null	no	null	no	null	null	null	null	null	no	no	null	null
client1589536947708	74	male	castiglioneDAdda	castiglioneDAdda	castiglioneDAdda	Sacerdote pensionato	0	1	0	0	0	null	yes	1970	15	0	0	0	1	0	0	null	no	null	no	0	Bronchite cronica da fumo	1	0	0	0	1	0	168	80	yes	yes	no	null	no	null	null	null	null	null	no	no	null	null
client1589537019535	27	female	castiglioneDAdda	castiglioneDAdda	other	impiegata	0	1	0	0	0	null	no	null	null	0	0	0	1	0	0	null	no	null	no	0	null	0	1	0	0	1	0	168	56	no	no	no	null	no	null	null	null	null	null	no	no	null	null
client1589810534803	59	male	other	castiglioneDAdda	castiglioneDAdda	parroco	1	0	0	0	1	curia di Lodi, Merano	no	null	null	0	0	0	1	0	0	null	no	null	no	0	null	0	1	0	0	1	0	170	65	no	no	no	null	no	null	no	no	no	no	no	yes	39	2020-01-26 00:00:00
client1589811000770	56	female	other	other	castiglioneDAdda	impiegata	0	0	1	0	0	null	no	null	null	0	0	0	1	0	0	null	no	null	no	0	null	0	1	0	0	1	0	160	58	yes	no	no	null	no	null	null	null	null	null	no	no	null	null
client1589811304309	59	female	other	other	castiglioneDAdda	ufficio postale	1	0	0	1	1	null	yes	null	20	0	0	0	1	0	0	null	no	null	no	0	null	0	1	0	0	1	0	158	63	no	no	no	null	no	null	null	null	null	null	no	no	null	null
client1589811339947	57	female	other	other	castiglioneDAdda	pulizie	0	1	0	0	0	null	no	null	null	0	0	0	1	0	0	null	no	null	no	0	null	0	1	0	0	1	0	155	80	no	no	no	null	no	null	no	no	no	no	no	no	null	null
client1589811495154	55	female	other	other	castiglioneDAdda	medico di famiglia	0	1	0	0	0	null	no	null	null	0	0	0	1	0	0	null	no	null	no	0	null	0	1	0	0	1	0	158	57	no	no	yes	null	yes	negative	null	null	null	null	yes	no	null	null
client1589812325491	57	male	other	other	castiglioneDAdda	Medico	0	1	0	0	0	null	no	null	null	0	0	0	0	0	1	null	no	null	no	0	null	0	1	0	0	1	0	179	81	yes	no	yes	null	yes	negative	no	no	yes	null	no	no	null	null
client1589812650434	50	female	other	other	castiglioneDAdda	cuoca scuola	1	0	0	0	0	ristorante	no	null	null	0	0	0	1	0	0	null	no	null	no	0	null	0	1	0	0	1	0	161	65	no	no	yes	2020-02-21 00:00:00	no	null	no	no	yes	no	no	yes	37.7	2020-02-14 00:00:00
client1589812941175	46	female	other	other	castiglioneDAdda	insegnante	1	0	0	0	0	null	yes	null	10	0	0	0	1	0	0	null	no	null	no	0	null	0	1	0	0	1	0	163	50	no	no	yes	null	no	null	null	null	null	null	no	no	null	null
client1589813186633	32	female	other	other	castiglioneDAdda	Educatrice	1	0	0	0	0	Bar a Codogno	yes	2007	3	0	0	0	1	0	0	null	no	null	no	0	null	0	1	0	0	1	0	167	48	no	null	yes	2020-02-15 00:00:00	no	null	null	null	null	null	no	yes	null	2020-02-20 00:00:00
client1589813816246	54	female	other	other	castiglioneDAdda	insegnante	0	1	0	0	0	null	yes	null	15	0	0	0	1	0	0	null	no	null	no	0	null	0	1	0	0	1	0	156	60	yes	yes	yes	null	no	null	null	null	null	null	no	no	null	null
client1589814032845	45	female	other	other	castiglioneDAdda	docente scuola primaria	1	0	1	0	0	null	no	null	null	0	0	0	1	0	0	null	no	null	no	0	null	0	1	0	0	1	0	160	57	no	no	yes	2020-02-15 00:00:00	no	null	no	no	yes	no	no	no	null	null
client1589814315564	70	male	other	other	castiglioneDAdda	volontario casa famiglia	0	1	0	0	0	null	no	null	null	0	0	0	0	0	1	null	no	null	no	0	null	0	1	0	0	1	0	172	78	no	no	no	null	no	null	null	null	null	null	no	no	null	null
client1589814830126	63	female	other	other	castiglioneDAdda	titolare e volontaria casa famiglia	0	1	0	0	0	null	yes	null	10	0	0	0	1	0	0	null	yes	polimialgia	no	0	null	0	1	0	0	1	0	167	55	yes	no	no	null	no	null	null	null	null	null	no	no	null	null
client1589815335813	35	male	other	other	castiglioneDAdda	animatore coop. sociale il sorriso	1	0	1	1	1	null	no	null	null	0	0	0	1	0	0	null	no	null	no	0	null	0	1	0	0	1	0	198	92	no	no	no	null	no	null	no	no	no	no	no	no	null	null
client1589815750590	52	female	other	other	castiglioneDAdda	docente	0	1	0	0	0	null	no	null	null	0	0	0	1	0	0	null	no	null	no	1	asma su base allergica	0	0	0	0	1	0	170	87	yes	no	no	null	no	null	null	null	null	null	no	no	null	null
client1589815825988	50	female	other	other	castiglioneDAdda	Docente scuola infanzia	1	0	0	0	0	null	no	null	null	0	0	0	1	0	0	null	yes	Tiroidite autoimmune	no	0	null	0	1	0	0	1	0	160	52	no	null	yes	2020-02-21 00:00:00	no	null	null	null	null	null	no	no	null	null
client1589815884177	61	female	other	other	castiglioneDAdda	maestra d'infanzia	1	0	0	0	0	null	no	null	null	0	0	1	0	0	0	safenectomia insufficienza mitralica	no	null	no	1	null	0	0	0	0	1	0	170	78	no	no	no	null	yes	positive	yes	no	yes	yes	yes	no	null	null
client1589815897181	45	female	other	other	castiglioneDAdda	docente scuola primaria	1	0	1	0	0	bar di Turano lodigiano-Lodi /palestra Turano lodigiano	no	null	null	0	0	0	1	0	0	null	no	null	no	0	null	0	1	0	0	1	0	163	59	no	no	yes	2020-02-21 00:00:00	no	null	no	no	yes	no	no	no	null	null
client1589816490698	40	female	other	other	castiglioneDAdda	docente scuola primaria	0	1	0	0	0	ospedale Lodi e Cremona	no	null	null	0	0	1	0	0	0	Mutazione MTHFR e protrombina	yes	artrite reumatoide	no	0	null	0	1	0	0	1	0	166	72	yes	yes	no	null	no	null	no	no	no	no	no	no	null	null
client1589817514407	45	female	other	other	castiglioneDAdda	Insegnante	0	0	1	1	0	canottieri Adda oratorio san Bernardo	no	null	null	0	0	0	1	0	0	null	no	null	no	0	null	0	1	0	0	1	0	160	47	yes	yes	no	null	no	null	null	null	null	null	no	no	null	null
client1589817632929	37	female	other	other	castiglioneDAdda	insegnante	1	0	0	0	0	null	no	null	null	0	0	0	1	0	0	null	no	null	no	0	null	0	1	0	0	1	0	176	90	no	no	no	null	no	null	null	null	null	null	no	yes	38.7	2020-02-02 00:00:00
client1589817769228	42	female	other	other	castiglioneDAdda	Docente primaria	1	0	0	0	1	Supermercati ristoranti pizzerie	yes	2000	10	0	0	0	1	0	0	null	no	null	no	0	null	0	1	0	0	1	0	160	47	yes	no	no	null	no	null	null	null	null	null	no	no	null	null
client1589818756576	46	female	other	other	castiglioneDAdda	insegnante	1	0	0	0	0	pausa pranzo	no	null	null	0	0	0	1	0	0	null	no	null	no	0	null	0	1	0	0	0	1	171	67	no	no	no	null	no	null	null	null	null	null	no	no	null	null
client1589818963109	24	female	other	other	castiglioneDAdda	insegnante scuola primaria	0	0	1	0	1	Emilia cremeria (Cremona), iperfamila Codogno, palestra San Fiorano, Relais degli angeli (Siena)	no	null	null	0	0	0	1	0	0	null	no	null	no	0	null	0	1	0	0	1	0	160	62	no	no	no	null	no	null	no	no	no	no	no	no	null	null
client1589819132549	51	female	other	other	castiglioneDAdda	insegnante	1	0	0	0	0	null	no	null	null	0	0	0	1	0	0	null	no	null	no	0	null	0	1	0	0	1	0	170	60	yes	no	no	null	no	null	null	null	null	null	no	no	null	null
client1589535376921	75	male	castiglioneDAdda	other	other	prete	0	1	0	0	0	null	no	null	null	0	0	0	0	1	1	null	no	null	yes	0	null	0	1	0	0	0	1	180	93	yes	yes	yes	null	no	null	null	null	null	null	no	yes	37.8	2020-03-10 00:00:00
client1589536178267	61	male	castiglioneDAdda	castiglioneDAdda	castiglioneDAdda	prepensionamento	0	1	0	0	0	null	no	null	null	0	1	0	0	0	1	null	no	null	no	0	null	0	1	0	0	1	0	178	103	no	no	yes	null	yes	negative	null	null	null	null	no	no	null	null
client1589536533879	60	male	castiglioneDAdda	castiglioneDAdda	castiglioneDAdda	medico di medicina generale	0	1	0	0	0	null	no	null	null	0	0	0	1	0	0	null	yes	artrite psoriasica	no	0	null	0	1	0	0	1	0	185	87	yes	yes	yes	2020-02-17 00:00:00	yes	positive	yes	no	no	yes	yes	no	null	null
client1589814091832	47	female	other	other	castiglioneDAdda	Insegnante infanzia raggio di sole	0	1	0	0	0	null	no	null	null	0	0	0	1	0	0	null	no	null	no	0	null	0	1	0	0	1	0	173	105	no	null	no	null	no	null	null	null	null	null	no	yes	38.8	2020-03-01 00:00:00
client1589814867424	45	female	other	other	castiglioneDAdda	maestra infanzia	0	1	0	0	0	null	no	null	null	0	0	1	0	0	0	Blocco di Branca destra	no	null	no	1	null	0	0	0	0	1	0	161	86	no	no	no	null	yes	negative	null	null	null	null	no	no	null	null
client1589536033961	46	female	castiglioneDAdda	castiglioneDAdda	other	infermiera	1	0	0	0	0	null	no	null	null	0	0	0	1	0	0	null	no	null	no	1	null	0	0	0	0	1	0	155	57	yes	yes	yes	null	yes	positive	null	null	null	null	yes	yes	null	null
client1589817092521	65	female	other	other	castiglioneDAdda	docente scuola primaria	1	0	0	0	1	supermercati	yes	1995	15	0	0	0	0	0	1	null	no	null	no	0	null	0	1	0	0	1	0	167	68	no	null	no	null	no	null	no	no	no	no	no	no	null	null
client1589818099832	56	female	other	other	castiglioneDAdda	docente di scuola primaria	1	0	0	0	0	bar a Castiglione d'adda e parrocchia di Brembio	no	null	null	0	0	0	1	0	0	null	no	null	no	0	null	0	1	0	0	1	0	165	95	no	no	yes	2020-02-22 00:00:00	no	null	no	no	yes	no	no	no	null	null
client1589536340670	66	male	castiglioneDAdda	castiglioneDAdda	castiglioneDAdda	Pensionato	1	0	0	0	0	Tentazione Bar Alfieri Teo Bar	no	null	null	0	0	0	1	0	0	null	no	null	no	1	Asma allergica	0	0	0	0	1	0	172	80	no	null	yes	2020-02-20 00:00:00	no	null	null	null	null	null	no	no	null	null
client1589535248629	56	female	castiglioneDAdda	castiglioneDAdda	other	medico di medicina generale	0	1	0	0	0	null	no	null	null	0	0	0	1	0	0	null	no	null	no	0	null	0	1	0	0	1	0	161	55	yes	no	no	null	yes	negative	no	no	no	no	no	no	null	null
client1589535258906	30	male	castiglioneDAdda	castiglioneDAdda	castiglioneDAdda	operaio	1	0	1	0	1	null	no	null	null	0	0	0	1	0	0	null	no	null	no	1	asma dovuta all'allergia	0	0	0	0	1	0	179	93	no	no	no	null	no	null	null	null	null	null	no	no	null	null
client1589535283864	61	female	castiglioneDAdda	castiglioneDAdda	castiglioneDAdda	impiegata comune Castiglione D'adda	0	1	0	0	0	ospedale di Cremona	yes	1977	7	0	0	0	0	0	1	null	no	null	no	0	null	0	1	0	0	1	0	168	79	no	no	yes	2020-02-21 00:00:00	no	null	no	no	no	no	no	yes	null	null
client1589535306422	14	female	castiglioneDAdda	castiglioneDAdda	castiglioneDAdda	studente	1	0	1	0	0	castiglione d'adda	no	null	null	0	0	0	1	0	0	null	no	null	no	0	null	0	1	0	0	1	0	160	47	no	no	no	null	no	null	null	null	null	null	no	yes	39	2020-02-14 00:00:00
client1589535348333	51	male	castiglioneDAdda	castiglioneDAdda	other	infermiere	0	0	1	0	0	palestra scuola media di Codogno	no	null	null	0	0	0	1	0	0	null	no	null	no	0	null	0	1	0	0	1	0	180	79	no	no	yes	2020-02-20 00:00:00	yes	negative	no	no	no	no	no	no	null	null
client1589535349141	56	female	castiglioneDAdda	castiglioneDAdda	other	dirigente psicologo ASST Crema	1	0	0	0	0	null	no	null	null	0	0	0	1	0	0	null	no	null	no	0	null	0	1	0	0	1	0	160	58	no	no	no	null	no	null	no	no	no	no	no	no	null	null
client1589535352875	59	male	castiglioneDAdda	castiglioneDAdda	castiglioneDAdda	Artigiano	0	1	0	0	0	null	no	null	null	0	0	0	1	0	0	null	no	null	no	0	null	0	1	0	0	1	0	170	79	no	null	no	null	no	null	null	null	null	null	no	yes	37.5	2020-02-10 00:00:00
client1589535354915	21	female	castiglioneDAdda	castiglioneDAdda	other	Studente	1	0	1	0	1	Palestra castiglione, vecchia pergola zorlesco, bar roma casale,, bowling piacenza, stadio milano, babar crema, bar industrial cremona	no	null	null	0	0	0	1	0	0	null	no	null	no	0	null	0	1	0	0	1	0	170	60	no	null	no	null	no	null	null	null	null	null	no	no	null	null
client1589535355321	18	female	castiglioneDAdda	castiglioneDAdda	other	studentessa	1	0	1	0	1	palestra, asilo	no	null	null	0	0	0	1	0	0	null	no	null	no	0	null	0	1	0	0	1	0	173	61	no	no	no	null	no	null	no	no	no	no	no	no	null	null
client1589535355638	32	male	castiglioneDAdda	castiglioneDAdda	other	serramentista	1	0	1	1	1	null	no	null	null	0	0	0	1	0	0	null	no	null	no	0	null	0	1	0	0	1	0	191	86	no	no	no	null	no	null	no	no	no	no	no	no	null	null
client1589535386512	55	male	castiglioneDAdda	castiglioneDAdda	other	impiegato	0	0	0	0	1	null	no	null	null	0	0	1	0	0	0	fibrillazione atriale	no	null	no	0	null	0	1	0	0	1	0	175	67	yes	no	no	null	no	null	null	null	null	null	no	no	null	null
client1589535388449	35	female	castiglioneDAdda	castiglioneDAdda	other	operaia	1	0	0	0	0	null	no	null	null	0	0	0	1	0	0	null	no	null	no	0	null	0	1	0	0	1	0	158	64	no	no	no	null	no	null	null	null	null	null	no	no	null	null
client1589535394638	63	male	castiglioneDAdda	castiglioneDAdda	castiglioneDAdda	Pensionato	0	0	0	0	1	Banda Musicale	no	null	null	0	0	1	0	0	1	Fibrillazione atriale risolts	no	null	no	0	null	0	1	0	0	1	0	183	123	no	null	no	null	no	null	null	null	null	null	no	yes	38.6	2020-03-01 00:00:00
client1589535404112	59	female	castiglioneDAdda	castiglioneDAdda	other	portalettere	0	1	0	0	0	null	no	null	null	0	0	0	1	0	0	null	no	null	no	0	null	0	1	0	0	1	0	160	78	no	no	no	null	no	null	no	no	no	no	no	no	null	null
client1589535408734	19	male	castiglioneDAdda	castiglioneDAdda	other	Studente	0	1	0	0	0	null	no	null	null	0	0	0	1	0	0	null	no	null	no	0	null	0	1	0	0	1	0	197	85	no	null	no	null	no	null	null	null	null	null	no	no	null	null
client1589535417935	57	male	castiglioneDAdda	castiglioneDAdda	castiglioneDAdda	Comandante polizia locale Castiglione d'adda	1	0	0	0	1	Bar Alex Terranova dei passerini Circolo ferrari	yes	1985	15	0	0	0	1	0	0	null	no	null	no	0	null	0	1	0	0	1	0	175	80	no	null	no	null	no	null	null	null	null	null	no	no	null	null
client1589535473389	52	female	castiglioneDAdda	castiglioneDAdda	other	Impiegata amministrativa	0	0	0	0	1	Pizzerie ristoranti	no	null	null	0	0	0	1	0	0	null	no	null	no	0	null	0	1	0	0	1	0	160	50	no	null	no	null	no	null	null	null	null	null	no	no	null	null
client1589535477795	54	female	castiglioneDAdda	castiglioneDAdda	other	collaboratore scolastico	1	0	0	0	0	bar meeting, Teo bar	no	null	null	0	0	0	1	0	0	null	no	null	no	0	null	0	1	0	0	1	0	164	68	yes	no	no	null	no	null	no	no	no	no	no	no	null	null
client1589535482792	21	female	castiglioneDAdda	castiglioneDAdda	other	azienda cosmetica	0	1	0	0	0	null	yes	null	null	0	0	0	1	0	0	null	no	null	no	0	null	0	1	0	0	1	0	183	75	no	no	no	null	no	null	null	null	null	null	no	no	null	null
client1589535493107	86	male	castiglioneDAdda	castiglioneDAdda	castiglioneDAdda	pensionato	1	0	0	0	0	leidedo bar e caffè alfieri	no	null	null	0	0	0	1	0	0	null	no	null	no	0	null	0	1	0	0	1	0	160	77	yes	no	no	null	no	null	no	no	no	no	no	no	null	null
client1589535497891	46	female	castiglioneDAdda	castiglioneDAdda	castiglioneDAdda	operaia presso logitekno	0	1	0	0	0	null	no	null	null	0	0	0	1	0	0	null	no	null	no	0	null	0	1	0	0	1	0	163	52	no	no	no	null	no	null	no	no	no	no	no	no	null	null
client1589535503379	21	female	castiglioneDAdda	castiglioneDAdda	other	studentessa	0	1	0	0	0	null	no	null	null	0	0	0	1	0	0	null	no	null	no	0	null	0	1	0	0	1	0	171	65	no	no	no	null	no	null	null	null	null	null	no	no	null	null
client1589535503636	25	male	castiglioneDAdda	castiglioneDAdda	other	studente	0	1	0	0	0	null	no	null	null	0	0	0	1	0	0	null	no	null	no	0	null	0	1	0	0	1	0	170	73	no	no	no	null	no	null	null	null	null	null	no	no	null	null
client1589535510677	13	female	castiglioneDAdda	castiglioneDAdda	castiglioneDAdda	studente	1	0	1	1	1	casalbusterlengo pizzighettone cernusco sul naviglio	no	null	null	0	0	0	1	0	0	null	no	null	no	0	null	0	1	0	0	1	0	154	46	no	no	no	null	no	null	null	null	null	null	no	no	null	null
client1589535511194	46	male	castiglioneDAdda	castiglioneDAdda	other	autotrasportatore	1	0	0	0	0	palestra Castiglione D'adda, bar sport Guardamiglio	no	null	null	0	0	0	1	0	0	null	no	null	no	0	null	0	1	0	0	1	0	180	95	no	no	no	null	no	null	no	no	no	no	no	no	null	null
client1589535516759	27	female	castiglioneDAdda	castiglioneDAdda	other	insegnante	1	0	0	1	0	null	no	null	null	0	0	1	0	0	0	MTHFR	no	null	no	0	null	0	1	0	0	1	0	157	48	no	no	yes	2020-02-02 00:00:00	no	null	null	null	null	null	no	no	null	null
client1589535520699	18	male	castiglioneDAdda	castiglioneDAdda	other	scuola chimico industriale	1	0	1	0	1	null	yes	null	20	0	0	0	1	0	0	null	no	null	no	0	null	0	1	0	0	1	0	181	61	no	no	no	null	no	null	null	null	null	null	no	no	null	null
client1589535520976	48	male	castiglioneDAdda	castiglioneDAdda	castiglioneDAdda	operaio	1	0	0	0	0	null	yes	null	20	0	0	0	1	0	0	null	no	null	no	0	null	0	1	0	0	1	0	170	86	no	no	no	null	no	null	null	null	null	null	no	no	null	null
client1589535534973	52	female	castiglioneDAdda	castiglioneDAdda	other	casalinga	1	0	0	0	0	null	yes	1980	30	0	0	0	1	0	0	null	no	null	no	0	null	0	1	0	0	1	0	154	55	no	no	no	null	no	null	no	no	no	no	no	no	null	null
client1589535565631	55	female	castiglioneDAdda	castiglioneDAdda	castiglioneDAdda	operatore sanitario coop. il sorriso	1	0	0	0	0	bar di Castiglione D'adda	no	null	null	0	0	0	0	0	1	null	no	null	no	0	null	0	1	0	0	1	0	150	63	no	no	no	null	no	null	no	no	no	no	no	yes	37.9	2020-02-23 00:00:00
client1589535576238	56	female	castiglioneDAdda	castiglioneDAdda	castiglioneDAdda	assistente domiciliare	1	0	0	0	1	null	yes	null	6	0	0	0	1	0	0	null	no	null	no	0	null	0	1	0	0	1	0	168	57	no	no	yes	null	no	null	null	null	null	null	no	no	null	null
client1589535588498	27	male	castiglioneDAdda	castiglioneDAdda	other	operaio	0	0	1	0	1	master feet e skyline	yes	2011	10	0	0	0	1	0	0	null	no	null	no	0	null	0	1	0	0	1	0	185	75	no	no	no	null	no	null	null	null	no	null	no	no	null	null
client1589535588840	57	male	castiglioneDAdda	castiglioneDAdda	other	sales manager	1	0	0	0	0	ristoranti	yes	1977	30	0	0	0	1	0	0	null	no	null	no	0	null	0	1	0	0	1	0	170	70	no	no	yes	2020-02-21 00:00:00	no	null	no	no	null	no	no	no	null	null
client1589535626167	56	female	castiglioneDAdda	castiglioneDAdda	castiglioneDAdda	insegnante	1	0	0	1	1	null	no	null	null	0	0	0	1	0	0	null	no	null	no	0	null	0	1	0	0	1	0	175	73	no	no	yes	2020-02-20 00:00:00	no	null	null	null	null	null	no	no	null	null
client1589535631282	65	male	castiglioneDAdda	castiglioneDAdda	castiglioneDAdda	pensionato	0	1	0	0	0	orto e cascina	no	null	null	0	0	0	0	0	1	null	no	null	yes	0	null	0	1	0	0	1	0	167	73	yes	yes	no	null	no	null	no	no	no	no	no	no	null	null
client1589535727479	60	female	castiglioneDAdda	castiglioneDAdda	castiglioneDAdda	OSS	0	1	0	0	0	null	yes	1980	15	0	0	0	1	0	0	null	no	null	no	0	null	0	1	0	0	1	0	164	60	no	null	yes	2020-05-04 00:00:00	yes	negative	null	null	null	null	no	no	null	null
client1589535763345	58	male	castiglioneDAdda	castiglioneDAdda	castiglioneDAdda	operaio comunale	1	0	0	0	0	null	yes	1980	15	0	0	0	0	0	1	null	no	null	no	0	null	0	1	0	0	1	0	185	97	no	no	no	null	no	null	null	null	null	null	no	no	null	null
client1589535812745	55	male	castiglioneDAdda	castiglioneDAdda	other	Ortofrutta	1	0	1	1	1	null	no	null	null	0	0	0	1	0	0	null	no	null	no	0	null	0	1	0	0	1	0	184	88	no	null	no	null	no	null	null	null	null	null	no	no	null	null
client1589535817676	21	female	castiglioneDAdda	castiglioneDAdda	other	studente	0	0	1	0	1	crema piacenza codogno	no	null	null	0	0	0	1	0	0	null	no	null	no	0	null	0	1	0	0	1	0	165	55	no	no	no	null	no	null	null	null	null	null	no	no	null	null
client1589535818449	22	male	castiglioneDAdda	castiglioneDAdda	other	impiegato	1	0	1	0	1	null	no	null	null	0	0	0	1	0	0	null	no	null	no	0	null	0	1	0	0	1	0	183	81	no	no	yes	2020-02-08 00:00:00	no	null	null	null	null	null	no	no	null	null
client1589535833068	63	female	castiglioneDAdda	castiglioneDAdda	castiglioneDAdda	casalinga	0	1	0	0	0	null	no	null	null	0	0	0	1	0	0	null	no	null	no	0	null	0	1	0	0	1	0	152	50	no	no	no	null	no	null	null	null	null	null	no	no	null	null
client1589535835316	18	male	castiglioneDAdda	castiglioneDAdda	other	studente	1	0	0	0	0	null	no	null	null	0	0	0	1	0	0	null	no	null	no	0	null	0	1	0	0	1	0	170	53	no	no	no	null	no	null	no	no	no	no	no	yes	37.5	2020-02-25 00:00:00
client1589535838078	57	female	castiglioneDAdda	castiglioneDAdda	castiglioneDAdda	artigiano	0	1	0	0	0	null	no	null	null	0	0	0	1	0	0	null	no	null	no	0	null	0	1	0	0	1	0	160	50	no	no	no	null	no	null	no	no	no	no	no	no	null	null
client1589535848529	46	male	castiglioneDAdda	castiglioneDAdda	other	facility operator	1	0	1	1	1	Thailandia, Filippine dal 16-01-2020 al 13-02-2020	no	null	null	0	0	0	0	0	1	null	no	null	no	0	null	0	1	0	0	1	0	174	82	yes	no	yes	2020-03-05 00:00:00	no	null	no	no	yes	no	no	no	null	null
client1589535872718	63	female	castiglioneDAdda	castiglioneDAdda	castiglioneDAdda	pensionata	0	0	1	0	0	null	no	null	null	0	0	0	0	0	1	null	no	null	no	0	null	0	1	0	0	1	0	164	83	no	no	yes	null	no	null	null	null	null	null	no	no	null	null
client1589535877010	68	male	castiglioneDAdda	castiglioneDAdda	castiglioneDAdda	pensionato	1	0	1	0	0	bar Teo frassati Basket	no	null	null	0	0	0	0	0	1	null	no	null	no	0	null	0	0	1	0	1	0	170	80	yes	yes	yes	2020-02-02 00:00:00	no	null	null	null	null	null	no	no	null	null
client1589535904330	43	female	castiglioneDAdda	castiglioneDAdda	other	commerciante	0	0	0	0	1	ristorante	no	null	null	0	0	1	0	0	0	prolasso mitralico	no	null	no	0	null	0	1	0	0	1	0	167	62	no	no	no	null	no	null	no	no	no	no	no	yes	37.5	2020-02-12 00:00:00
client1589535931873	30	male	castiglioneDAdda	castiglioneDAdda	castiglioneDAdda	disoccupato	1	0	1	0	1	palestra	no	null	null	0	0	0	1	0	0	null	no	null	no	0	null	0	1	0	0	1	0	169	74	no	no	no	null	no	null	no	no	no	no	no	yes	37.3	2020-02-14 00:00:00
client1589535932289	70	male	castiglioneDAdda	castiglioneDAdda	castiglioneDAdda	pensionato	0	1	0	0	0	null	no	null	null	0	0	0	0	0	1	null	no	null	no	0	null	0	1	0	0	1	0	169	88	yes	yes	no	null	no	null	null	null	null	null	no	no	null	null
client1589535948307	40	female	castiglioneDAdda	castiglioneDAdda	other	impiegata	0	0	0	0	1	riccione, ristorante	no	null	null	0	0	0	1	0	0	null	no	null	no	0	null	0	1	0	0	1	0	165	54	no	no	yes	2020-02-19 00:00:00	no	null	no	no	no	no	no	yes	38	2020-01-08 00:00:00
client1589535953457	47	female	castiglioneDAdda	castiglioneDAdda	other	magazziniera	1	0	0	0	0	null	yes	1992	8	0	0	0	1	0	0	null	no	null	no	1	null	0	0	0	0	1	0	170	60	no	no	no	null	no	null	null	null	null	null	no	no	null	null
client1589535977901	72	male	castiglioneDAdda	castiglioneDAdda	castiglioneDAdda	pensionato	1	0	0	0	0	null	yes	1968	20	0	0	1	0	0	0	cardiopatia ischemica	no	null	no	0	null	0	1	0	0	0	1	180	90	yes	yes	yes	2020-03-04 00:00:00	no	null	no	no	no	no	no	no	null	null
client1589535980325	43	male	castiglioneDAdda	castiglioneDAdda	castiglioneDAdda	agricoltore	1	0	0	0	0	castiglione d'adda	no	null	null	0	0	0	0	0	1	null	no	null	no	0	null	0	1	0	0	1	0	173	90	no	no	no	null	no	null	null	null	null	null	no	no	null	null
client1589535994476	28	female	castiglioneDAdda	castiglioneDAdda	other	impiegata	1	0	0	0	1	null	yes	2010	10	0	0	0	1	0	0	null	no	null	no	0	null	0	1	0	0	1	0	160	50	no	no	no	null	no	null	null	null	null	null	no	no	null	null
client1589536009011	57	male	castiglioneDAdda	castiglioneDAdda	other	Impiantistica industriale	1	0	0	0	0	Teobar Bar arix	yes	1980	30	0	0	0	1	0	0	null	no	null	no	0	null	0	1	0	0	1	0	172	78	no	null	yes	2020-02-25 00:00:00	no	null	null	null	null	null	no	yes	37	2020-03-01 00:00:00
client1589536016485	90	female	castiglioneDAdda	castiglioneDAdda	castiglioneDAdda	pensionata	0	1	0	0	0	null	no	null	null	0	1	1	0	0	0	stent-pacemaker-tasi	no	null	no	0	polmonite (2012 evidenziata dalla TAC del 24/04/2020	1	0	0	0	1	0	160	76	yes	yes	no	null	no	null	no	no	no	no	no	no	null	null
client1589536080194	59	female	castiglioneDAdda	castiglioneDAdda	castiglioneDAdda	casalinga	0	1	0	0	0	null	no	null	null	0	0	0	1	0	0	null	no	null	no	0	null	0	1	0	0	1	0	165	57	no	no	no	null	no	null	null	null	null	null	no	no	null	null
client1589536092375	20	female	castiglioneDAdda	castiglioneDAdda	castiglioneDAdda	Disoccupata	0	1	0	0	0	null	no	null	null	0	0	0	1	0	0	null	no	null	no	0	null	0	1	0	0	1	0	165	72	no	null	no	null	no	null	null	null	null	null	no	no	null	null
client1589536092641	18	female	castiglioneDAdda	castiglioneDAdda	other	studente	0	0	1	0	0	null	yes	null	null	0	0	0	1	0	0	null	no	null	no	0	null	0	1	0	0	1	0	170	60	no	no	no	null	no	null	null	null	null	null	no	no	null	null
client1589536093131	16	female	castiglioneDAdda	castiglioneDAdda	other	studente	0	0	1	0	0	null	no	null	null	0	0	0	1	0	0	null	no	null	no	0	null	0	1	0	0	1	0	163	60	no	no	no	null	no	null	null	null	null	null	no	no	null	null
client1589536096075	13	male	castiglioneDAdda	castiglioneDAdda	castiglioneDAdda	studente	0	0	1	0	0	lodi	no	null	null	0	0	0	1	0	0	null	no	null	no	0	null	0	1	0	0	1	0	168	54	no	no	no	null	no	null	null	null	null	null	no	no	null	null
client1589536115460	57	female	castiglioneDAdda	castiglioneDAdda	other	operaia	0	1	0	0	0	null	no	null	null	0	0	0	1	0	0	null	no	null	no	0	null	0	1	0	0	1	0	166	66	no	no	no	null	no	null	null	null	null	null	no	yes	37.3	null
client1589536118847	54	female	castiglioneDAdda	castiglioneDAdda	other	assistente tecnico	1	0	0	1	1	null	no	null	null	0	0	0	1	0	0	null	no	null	no	0	null	0	1	0	0	1	0	170	64	yes	no	yes	null	no	null	null	null	null	null	no	yes	37.3	2020-04-20 00:00:00
client1589536119932	79	female	castiglioneDAdda	castiglioneDAdda	castiglioneDAdda	Casalinga	0	1	0	0	0	null	no	null	null	0	0	0	1	0	0	null	no	null	no	0	null	0	1	0	0	1	0	163	75	no	null	no	null	no	null	null	null	null	null	no	no	null	null
client1589536125915	39	female	castiglioneDAdda	castiglioneDAdda	castiglioneDAdda	imprenditore	0	0	0	1	0	oratorio Castiglione	no	null	null	0	0	0	1	0	0	null	no	null	no	0	null	0	1	0	0	1	0	165	60	no	no	no	null	no	null	null	null	null	null	no	no	null	null
client1589536133668	64	female	castiglioneDAdda	castiglioneDAdda	castiglioneDAdda	collaboratrice scolastica	1	0	1	1	1	null	no	null	null	0	0	0	0	0	1	null	no	null	no	0	null	0	1	0	0	1	0	168	82	no	no	no	null	no	null	no	no	no	no	no	no	null	null
client1589536133922	47	female	castiglioneDAdda	castiglioneDAdda	other	impiegata	1	0	1	1	1	null	no	null	null	0	0	0	1	0	0	null	no	null	no	0	null	0	1	0	0	1	0	160	67	no	no	yes	2020-02-19 00:00:00	no	null	null	null	null	null	no	no	null	null
client1589536134174	57	female	castiglioneDAdda	castiglioneDAdda	castiglioneDAdda	disoccupata	0	1	0	0	0	null	no	null	null	0	0	0	1	0	0	null	no	null	no	0	null	0	1	0	0	1	0	163	50	no	no	no	null	no	null	no	no	no	no	no	no	null	null
client1589536136644	71	male	castiglioneDAdda	castiglioneDAdda	castiglioneDAdda	pensionato	1	0	0	0	0	null	no	null	null	0	0	0	0	0	1	null	yes	null	no	0	null	0	1	0	0	1	0	170	73	yes	no	no	null	no	null	null	null	null	null	no	no	null	null
client1589536136949	38	female	castiglioneDAdda	castiglioneDAdda	other	operaia	1	0	1	0	0	codogno castiglione d'adda piacenza	yes	null	3	0	0	0	1	0	0	null	no	null	no	0	null	0	1	0	0	1	0	158	50	no	no	no	null	no	null	null	null	null	null	no	no	null	null
client1589536141270	26	female	castiglioneDAdda	castiglioneDAdda	other	operatore socio sanitario	1	0	0	0	1	piacenza lodi cremona codogno	yes	null	4	0	0	0	1	0	0	null	no	null	no	0	null	0	1	0	0	1	0	160	53	no	no	yes	null	yes	positive	null	null	null	null	yes	yes	37.4	2020-03-16 00:00:00
client1589536145530	29	male	castiglioneDAdda	castiglioneDAdda	other	commesso	1	0	0	1	0	parrocchiale	no	null	null	0	0	0	1	0	0	null	no	null	no	0	null	0	1	0	0	1	0	170	105	no	no	no	null	no	null	null	null	null	null	no	no	null	null
client1589536172141	66	female	castiglioneDAdda	castiglioneDAdda	castiglioneDAdda	Disoccupata	0	1	0	0	0	null	no	null	null	0	0	0	0	1	0	null	no	null	no	0	null	0	1	0	0	1	0	165	63	yes	yes	no	null	no	null	null	null	null	null	no	no	null	null
client1589536184647	35	male	castiglioneDAdda	castiglioneDAdda	other	commesso	1	0	1	1	0	motel spa (Vicenza), centro ippico Garavella	no	null	null	0	0	0	1	0	0	null	no	null	no	0	null	0	1	0	0	1	0	178	84	no	no	no	null	no	null	no	no	no	no	no	no	null	null
client1589536192193	52	female	castiglioneDAdda	castiglioneDAdda	castiglioneDAdda	operaia	1	0	1	0	1	castiglione d'adda codogno casale	no	null	null	0	0	0	0	0	1	null	no	null	no	0	null	0	1	0	0	1	0	163	59	no	no	no	null	no	null	null	null	null	null	no	no	null	null
client1589536193852	67	male	castiglioneDAdda	castiglioneDAdda	castiglioneDAdda	pensionato	1	0	0	0	1	codogno lodi	no	null	null	0	1	0	0	0	0	null	no	null	no	0	null	0	1	0	0	1	0	173	68	no	no	no	null	no	null	null	null	null	null	no	no	null	null
client1589536210012	75	male	castiglioneDAdda	castiglioneDAdda	castiglioneDAdda	pensionato	0	1	0	0	0	null	no	null	null	0	0	0	1	0	0	null	no	null	no	0	null	0	1	0	0	0	1	177	85	no	no	no	null	no	null	no	no	no	no	no	no	null	null
client1589536248503	50	male	castiglioneDAdda	castiglioneDAdda	other	operaio	0	0	1	0	0	null	no	null	null	0	0	0	1	0	0	null	no	null	no	0	null	0	1	0	0	1	0	180	85	no	no	yes	null	no	null	null	null	null	null	no	no	null	null
client1589536254288	61	male	castiglioneDAdda	castiglioneDAdda	other	pre pensione	1	0	0	0	0	null	no	null	null	0	0	0	0	0	1	null	no	null	no	0	null	0	1	0	0	1	0	170	70	no	no	no	null	no	null	no	no	no	no	no	no	null	null
client1589536276333	55	female	castiglioneDAdda	castiglioneDAdda	castiglioneDAdda	Insegnante scuola primaria	0	0	1	0	0	Palestra Figurella Codogno	no	null	null	0	0	0	1	0	0	null	no	null	no	0	null	0	1	0	0	1	0	155	49	yes	no	no	null	no	null	null	null	null	null	no	yes	38.5	2020-02-09 00:00:00
client1589536278661	53	male	castiglioneDAdda	castiglioneDAdda	other	Libero professionista	1	0	0	0	1	hotel di Lecco	no	null	null	0	0	1	0	0	1	intervento per canale atrio ventricolare incompleto	no	null	no	0	null	0	1	0	0	1	0	175	81	yes	yes	no	null	no	null	no	no	no	no	no	no	null	null
client1589536280721	22	female	castiglioneDAdda	castiglioneDAdda	other	studentessa	1	0	0	0	1	università	no	null	null	0	0	0	1	0	0	null	no	null	no	0	null	0	1	0	0	1	0	160	53	no	no	no	null	no	null	no	no	no	no	no	yes	38.2	2020-02-10 00:00:00
client1589536281136	19	male	castiglioneDAdda	castiglioneDAdda	other	studente	0	1	0	0	0	null	yes	null	4	0	0	0	1	0	0	null	no	null	no	0	null	0	1	0	0	1	0	173	65	yes	no	no	null	no	null	null	null	null	null	no	no	null	null
client1589536287264	52	female	castiglioneDAdda	castiglioneDAdda	castiglioneDAdda	impiegata	1	0	0	1	0	oratorio	no	null	null	0	0	1	0	0	0	pericardite a Novembre	no	null	no	0	null	0	1	0	0	1	0	162	62	no	no	no	null	no	null	null	null	null	null	no	no	null	null
client1589536310431	46	female	castiglioneDAdda	castiglioneDAdda	other	impiegata	0	0	1	0	0	lodi	no	null	null	0	0	0	1	0	0	null	no	null	no	0	null	0	1	0	0	1	0	175	60	no	no	no	null	no	null	null	null	null	null	no	no	null	null
client1589536322754	45	female	castiglioneDAdda	castiglioneDAdda	other	gastronomia	1	0	0	0	1	null	no	null	null	0	0	0	1	0	0	null	no	null	no	0	null	0	1	0	0	1	0	172	68	no	no	no	null	no	null	null	null	null	null	no	no	null	null
client1589536323961	72	male	castiglioneDAdda	castiglioneDAdda	castiglioneDAdda	pensionato	0	1	0	0	0	null	no	null	null	0	0	0	0	0	1	null	no	null	no	0	null	0	1	0	0	1	0	170	74	no	no	no	null	no	null	null	null	null	null	no	no	null	null
client1589536328356	91	male	castiglioneDAdda	castiglioneDAdda	castiglioneDAdda	pensionato	0	1	0	0	0	null	no	null	null	0	0	0	1	0	0	null	no	null	no	0	null	0	1	0	0	1	0	160	65	yes	yes	no	null	no	null	no	no	no	no	no	no	null	null
client1589536372485	61	female	castiglioneDAdda	castiglioneDAdda	castiglioneDAdda	casalinga	0	1	0	0	0	null	no	null	null	0	1	0	0	0	1	null	yes	null	yes	0	null	0	1	0	0	1	0	156	81	yes	yes	no	null	no	null	null	null	null	null	no	no	null	null
client1589536405146	28	female	castiglioneDAdda	castiglioneDAdda	castiglioneDAdda	casalinga	0	0	1	0	0	casalbusterlengo	yes	null	16	0	0	0	1	0	0	null	no	null	no	0	null	0	1	0	0	1	0	158	61	no	no	yes	null	no	null	null	null	null	null	no	no	null	null
client1589536410036	83	female	castiglioneDAdda	castiglioneDAdda	castiglioneDAdda	Pensionata	0	1	0	0	0	null	no	null	null	0	0	1	0	0	1	Pacemaker	no	null	no	0	null	0	1	0	0	1	0	150	72	yes	no	yes	2020-02-18 00:00:00	no	null	null	null	null	null	no	no	null	null
client1589536425912	82	female	castiglioneDAdda	castiglioneDAdda	castiglioneDAdda	Pensionata	0	1	0	0	0	null	no	null	null	0	0	0	1	0	0	null	no	null	no	0	null	0	1	0	0	1	0	158	72	no	null	yes	2020-02-15 00:00:00	no	null	null	null	null	null	no	no	null	null
client1589536429735	65	male	castiglioneDAdda	castiglioneDAdda	castiglioneDAdda	Pensionato	0	1	0	0	0	null	no	null	null	0	0	0	0	0	1	null	no	null	no	0	null	0	1	0	0	1	0	163	71	yes	yes	no	null	no	null	null	null	null	null	no	no	null	null
client1589536497151	61	male	castiglioneDAdda	castiglioneDAdda	castiglioneDAdda	Pensionato	0	1	0	0	0	null	no	null	null	0	0	0	0	0	1	null	no	null	no	0	null	0	1	0	0	1	0	180	79	no	null	no	null	no	null	null	null	null	null	no	no	null	null
client1589536497523	21	female	castiglioneDAdda	castiglioneDAdda	other	studente	1	0	1	0	1	piacenza lodi castiglione d'adda	no	null	null	0	0	0	1	0	0	null	no	null	no	0	null	0	1	0	0	1	0	165	48	no	no	yes	null	no	null	null	null	null	null	no	no	null	null
client1589536500380	69	male	castiglioneDAdda	castiglioneDAdda	castiglioneDAdda	pensionato	1	0	0	0	0	castiglione d'adda	no	null	null	0	0	0	0	0	1	null	no	null	no	0	null	0	1	0	0	1	0	165	74	yes	yes	no	null	no	null	null	null	null	null	no	no	null	null
client1589536508391	64	female	castiglioneDAdda	castiglioneDAdda	castiglioneDAdda	Casalinga	0	1	0	0	0	null	no	null	null	0	0	0	1	0	0	null	no	null	no	0	null	0	1	0	0	1	0	157	40	no	null	no	null	no	null	null	null	null	null	no	no	null	null
client1589536631440	44	female	castiglioneDAdda	castiglioneDAdda	other	impiegata	1	0	0	0	0	null	no	null	null	0	0	0	1	0	0	null	no	null	no	0	null	0	1	0	0	1	0	160	56	no	no	no	null	no	null	null	null	null	null	no	no	null	null
client1589536738489	53	male	castiglioneDAdda	castiglioneDAdda	other	collaboratore scolastico	1	0	1	0	0	null	no	null	null	0	0	0	1	0	0	null	no	null	no	0	null	0	1	0	0	1	0	171	81	no	no	yes	2020-02-21 00:00:00	yes	null	null	null	null	null	no	no	null	null
client1589536739332	18	male	castiglioneDAdda	castiglioneDAdda	other	studente	1	0	1	0	0	palestra	no	null	null	0	0	0	1	0	0	null	no	null	no	0	null	0	1	0	0	1	0	170	63	no	no	no	null	no	null	no	no	no	no	no	no	null	null
client1589536794538	46	male	castiglioneDAdda	castiglioneDAdda	other	ingeniere	0	1	0	0	0	null	no	null	null	0	0	0	1	0	0	null	no	null	no	0	null	0	1	0	0	1	0	182	100	no	no	no	null	no	null	null	null	null	null	no	no	null	null
client1589536848544	28	female	castiglioneDAdda	castiglioneDAdda	other	impiegata	0	0	0	1	1	pub, ristoranti	no	null	null	0	0	0	1	0	0	null	no	null	no	0	null	0	1	0	0	1	0	156	54	no	no	no	null	no	null	no	no	no	no	no	no	null	null
client1589536850784	63	female	castiglioneDAdda	castiglioneDAdda	castiglioneDAdda	Pensionata	1	0	0	0	1	Centri commerciali	no	null	null	0	0	1	0	0	0	Insufficienza mitralica lieve	no	null	no	0	null	0	1	0	0	1	0	152	48	no	null	no	null	no	null	null	null	null	null	no	no	null	null
client1589536888675	54	female	castiglioneDAdda	castiglioneDAdda	castiglioneDAdda	baby sitter	1	0	1	0	1	casalbusterlengo castiglione d'adda	no	null	null	0	0	0	1	0	0	null	no	null	no	0	null	0	1	0	0	1	0	168	60	no	no	no	null	no	null	null	null	null	null	no	no	null	null
client1589536895474	23	male	castiglioneDAdda	castiglioneDAdda	other	impiegato	1	0	1	0	0	san fiorano	no	null	null	0	0	0	1	0	0	null	no	null	no	0	null	0	1	0	0	1	0	178	76	no	no	yes	null	no	null	null	null	null	null	no	no	null	null
client1589536897114	61	female	castiglioneDAdda	castiglioneDAdda	other	lavanderia	0	1	0	0	0	null	yes	null	10	0	0	0	0	1	1	null	no	null	no	0	null	0	1	0	0	1	0	165	90	no	no	no	null	yes	negative	no	null	null	null	yes	no	null	null
client1589536898138	61	female	castiglioneDAdda	castiglioneDAdda	castiglioneDAdda	casalinga	1	0	0	0	0	null	no	null	null	0	0	0	1	0	0	null	no	null	no	0	null	0	1	0	0	0	1	160	66	no	no	yes	2020-02-20 00:00:00	no	null	no	no	no	no	no	no	null	null
client1589536906647	53	female	castiglioneDAdda	castiglioneDAdda	other	disoccupata	1	0	0	0	0	null	yes	1981	30	0	0	0	1	0	0	null	no	null	no	0	null	0	0	1	0	0	1	156	45	no	no	no	null	no	null	null	null	null	null	no	no	null	null
client1589536936242	60	female	castiglioneDAdda	castiglioneDAdda	castiglioneDAdda	erborista	1	0	0	0	0	null	yes	null	15	0	0	0	1	0	0	null	no	null	no	0	null	0	1	0	0	1	0	150	48	no	no	yes	null	no	null	null	null	null	null	no	no	null	null
client1589536936576	45	female	castiglioneDAdda	castiglioneDAdda	other	insegnante	1	0	0	0	0	null	yes	null	10	0	0	0	1	0	0	null	no	null	no	0	null	0	1	0	0	1	0	160	50	yes	no	yes	null	no	null	null	null	null	null	no	no	null	null
client1589536938668	36	male	castiglioneDAdda	castiglioneDAdda	other	Corriere	0	1	0	0	0	null	yes	2014	12	0	0	0	1	0	0	null	no	null	no	0	null	0	1	0	0	1	0	185	88	no	no	no	null	no	null	no	no	no	no	no	no	null	null
client1589537011510	57	female	castiglioneDAdda	castiglioneDAdda	other	agente di commercio	0	1	0	0	0	null	no	null	null	0	0	0	1	0	0	null	no	null	no	0	null	0	1	0	0	0	1	170	56	no	no	no	null	no	null	null	null	null	null	no	no	null	null
client1589537012907	65	male	castiglioneDAdda	castiglioneDAdda	castiglioneDAdda	Pensionato	0	1	0	0	0	null	yes	null	4	0	0	0	1	0	0	null	no	null	no	0	null	0	1	0	0	1	0	170	88	no	null	no	null	yes	null	null	null	null	null	no	no	null	null
client1589537018893	68	male	castiglioneDAdda	castiglioneDAdda	other	Impiegato	0	1	0	0	0	null	no	null	null	0	0	1	0	0	0	Insufficienza aortica	no	null	no	0	null	0	1	0	0	0	1	176	76	yes	yes	no	null	no	null	null	null	null	null	no	no	null	null
client1589537037699	53	male	castiglioneDAdda	castiglioneDAdda	other	Tecnico telefonia telecomunicazioni	0	1	0	0	0	null	no	null	null	0	0	0	1	0	0	null	no	null	no	0	null	0	1	0	0	1	0	178	78	no	null	no	null	yes	negative	null	null	null	null	no	no	null	null
client1589537045051	24	male	castiglioneDAdda	castiglioneDAdda	other	barista	1	0	1	0	1	codogno castiglione d'adda bormio casalbusterlengo lodi	no	null	null	0	0	0	1	0	0	null	no	null	no	0	null	0	1	0	0	1	0	180	77	no	no	no	null	no	null	null	null	null	null	no	yes	38	2020-02-01 00:00:00
client1589537045861	55	male	castiglioneDAdda	castiglioneDAdda	other	Piastrellista	1	0	0	0	0	Bar cafferino bertonico	no	null	null	0	0	0	1	0	0	null	no	null	no	0	null	0	1	0	0	1	0	169	77	no	null	no	null	no	null	null	null	null	null	no	no	null	null
client1589871839007	69	male	other	other	castiglioneDAdda	Pensionato protezione civile	1	0	0	0	1	null	yes	1970	20	0	0	0	0	0	1	null	no	null	no	0	null	0	1	0	0	1	0	178	105	no	null	no	null	no	null	null	null	null	null	no	no	null	null
client1589874223341	49	female	other	other	other	Infermiera	0	1	0	0	0	null	no	null	null	0	0	0	1	0	0	null	no	null	no	0	null	0	1	0	0	1	0	168	64	no	null	yes	2020-02-23 00:00:00	yes	positive	no	no	yes	no	yes	no	null	null
client1589879991032	23	male	other	castiglioneDAdda	other	Meccanico	1	0	0	0	1	Pub Montodine	yes	2013	13	0	0	0	1	0	0	null	no	null	no	0	null	0	1	0	0	1	0	172	71	no	no	no	null	no	null	no	no	no	no	no	no	null	null
client1589881314056	31	male	other	other	castiglioneDAdda	operatore sanitario	1	0	0	1	0	codogno	yes	null	40	0	0	0	0	1	0	null	yes	sindrome di behcet	no	0	null	0	1	0	1	0	0	180	110	no	no	no	null	no	null	null	null	null	null	no	no	null	null
client1589881881789	80	male	other	castiglioneDAdda	other	imprenditore	0	1	0	0	0	null	no	null	null	0	0	1	0	0	0	null	no	null	no	0	null	0	1	0	0	1	0	178	76	no	no	no	null	no	null	null	null	null	null	no	no	null	null
client1589882148499	80	female	other	castiglioneDAdda	castiglioneDAdda	Pensionata	0	1	0	0	0	null	yes	null	null	0	0	0	1	0	0	null	no	null	no	0	null	0	1	0	0	1	0	153	47	no	null	no	null	no	null	null	null	null	null	no	no	null	null
client1589882565302	38	female	other	other	castiglioneDAdda	gestione casa famiglia e centro diurno per anziani	1	0	0	0	1	null	no	null	null	0	0	0	1	0	0	null	no	null	no	0	null	0	1	0	0	1	0	174	66	yes	no	no	null	no	null	null	null	null	null	no	no	null	null
client1589890407315	42	female	other	other	castiglioneDAdda	Impiegata comunale bibliotecaria	0	1	0	0	0	null	no	null	null	0	0	0	1	0	0	null	no	null	no	0	null	0	1	0	0	1	0	163	65	no	null	yes	2020-02-21 00:00:00	no	null	null	null	null	null	no	no	null	null
client1589890642797	38	male	other	other	castiglioneDAdda	dipendente ufficio ragioneria (Comune)	1	0	0	0	1	null	no	null	null	0	0	0	1	0	0	null	no	null	no	0	null	0	1	0	0	1	0	182	87	no	no	no	null	no	null	no	no	no	no	no	no	null	null
client1589890979396	53	female	other	other	castiglioneDAdda	Funzionario comunale	0	0	0	1	0	Wasken boys Lodi	no	null	null	0	0	0	1	0	0	null	no	null	no	0	null	0	1	0	0	1	0	165	65	no	null	no	null	no	null	null	null	null	null	no	no	null	null
client1589891039019	42	female	other	other	castiglioneDAdda	impiegato ufficio tecnico	1	0	0	0	0	null	no	null	null	0	0	0	1	0	0	null	no	null	no	0	null	0	1	0	0	1	0	158	53	yes	yes	no	null	no	null	null	null	null	null	no	no	null	null
client1589891549121	65	female	other	other	castiglioneDAdda	Segretaria comunale	1	0	0	0	0	Le Moline	yes	1974	1	0	0	0	1	0	0	null	no	null	no	0	Pleuropolmonite nel 2015	1	0	0	0	1	0	160	67	yes	no	no	null	no	null	null	null	null	null	no	yes	38.2	2020-02-24 00:00:00
client1589892142199	63	male	other	other	castiglioneDAdda	Protezione Civile	0	1	0	0	0	null	no	null	null	0	0	0	1	0	0	null	no	null	yes	0	null	0	1	0	0	1	0	183	100	yes	no	yes	null	yes	negative	null	null	yes	yes	yes	yes	39	2020-03-06 00:00:00
client1589898250207	48	female	other	other	castiglioneDAdda	Infermiera	0	1	0	0	0	null	no	null	null	0	0	0	1	0	0	null	no	null	no	0	null	0	1	0	0	1	0	160	50	no	null	yes	2020-05-09 00:00:00	yes	negative	null	null	null	null	yes	no	null	null
client1589536005069	56	male	castiglioneDAdda	castiglioneDAdda	other	operatore ecologico	0	1	0	0	0	null	yes	null	15	0	0	0	0	0	1	null	no	null	no	0	null	0	1	0	0	1	0	180	74	no	no	no	null	no	null	null	null	null	null	no	no	null	null
client1589535389048	23	female	castiglioneDAdda	castiglioneDAdda	other	disoccupata	1	0	0	0	1	Corno Giovine, Piacenza, Livigno	no	null	null	0	0	0	1	0	0	null	no	null	no	1	asma allergica	0	0	0	0	1	0	156	48	no	no	no	null	no	null	no	no	no	no	no	no	null	null
client1589536002538	51	male	castiglioneDAdda	castiglioneDAdda	castiglioneDAdda	Metalmeccanico	0	1	0	0	0	null	no	null	null	0	0	0	0	0	1	null	no	null	no	0	null	0	1	0	0	1	0	165	60	no	no	no	null	no	null	null	null	null	null	no	no	null	null
client1589535391579	70	male	castiglioneDAdda	castiglioneDAdda	castiglioneDAdda	pesionato	0	1	0	0	0	null	no	null	null	0	0	1	0	0	1	idrocefalo normoteso	no	null	no	0	null	0	1	0	0	1	0	165	70	yes	yes	no	null	no	null	null	null	null	null	no	no	null	null
client1589871557255	52	female	other	other	other	badante	0	1	0	0	0	null	no	null	null	0	0	0	1	0	0	null	no	null	no	0	null	0	1	0	0	1	0	168	105	yes	no	no	null	no	null	null	null	null	null	no	no	null	null
client1589535771859	48	female	castiglioneDAdda	castiglioneDAdda	other	infermiera	1	0	0	0	0	null	no	null	null	0	0	0	1	0	0	null	no	null	no	0	null	0	1	0	0	1	0	168	75	yes	no	yes	null	yes	null	null	null	null	null	yes	yes	38.5	2020-03-28 00:00:00
client1589536109253	83	female	castiglioneDAdda	castiglioneDAdda	castiglioneDAdda	pensionata	1	0	0	0	0	null	yes	1960	6	0	0	0	1	0	0	null	no	null	no	0	null	0	1	0	0	1	0	152	53	no	no	no	null	no	null	null	null	null	no	no	no	null	null
client1589535631620	74	male	castiglioneDAdda	castiglioneDAdda	castiglioneDAdda	pensione	1	0	0	0	0	null	no	null	null	0	0	1	0	0	0	fibrillazione atriale	no	null	yes	0	null	0	1	0	0	1	0	175	82	yes	yes	yes	null	no	null	null	null	null	null	no	yes	37.9	2020-02-20 00:00:00
client1589535276805	66	male	castiglioneDAdda	castiglioneDAdda	other	pensionato	0	1	0	0	0	null	no	null	null	0	0	0	0	0	1	null	no	null	no	0	null	0	1	0	0	1	0	168	168	yes	yes	yes	null	no	null	null	null	null	null	no	no	null	null
client1589536039659	16	male	castiglioneDAdda	castiglioneDAdda	castiglioneDAdda	studente	1	0	1	1	1	ristoranti, Crema	no	null	null	0	0	0	1	0	0	null	no	null	no	0	null	0	1	0	0	1	0	173	88	yes	yes	no	null	no	null	no	no	no	no	no	no	null	null
client1589536608487	19	male	castiglioneDAdda	castiglioneDAdda	other	Studente	0	1	0	0	0	null	yes	2013	8	0	0	0	1	0	0	null	no	null	no	0	null	0	1	0	0	1	0	185	65	no	null	no	null	no	null	null	null	null	null	no	yes	37.3	2020-02-05 00:00:00
client1589537014920	50	female	castiglioneDAdda	castiglioneDAdda	castiglioneDAdda	Operatore socio sanitario	0	1	0	0	0	null	no	null	null	0	0	0	1	0	0	null	no	null	no	0	null	0	1	0	0	1	0	154	89	no	null	yes	2020-04-19 00:00:00	yes	negative	null	null	null	null	no	no	null	null
client1589535811614	41	male	castiglioneDAdda	castiglioneDAdda	other	manovale edile	1	0	0	0	0	bar hotel/ spa	yes	null	10	0	0	0	1	0	0	null	no	null	yes	0	null	0	1	0	0	1	0	170	62	yes	no	no	null	no	null	null	null	null	null	no	no	null	null
client1589536018778	55	female	castiglioneDAdda	castiglioneDAdda	castiglioneDAdda	casalinga	0	1	0	0	0	null	no	null	null	0	0	0	1	0	0	null	no	null	no	0	null	0	1	0	0	1	0	165	63	yes	no	no	null	no	null	no	no	no	no	no	no	null	null
client1589535392176	78	female	castiglioneDAdda	castiglioneDAdda	castiglioneDAdda	casalinga	0	1	0	0	0	null	no	null	null	0	0	1	0	0	0	scompenso cardiaco	no	null	no	0	null	0	1	0	0	1	0	165	55	yes	yes	no	null	no	null	null	null	null	null	no	yes	37.8	2020-02-25 00:00:00
client1589535839857	72	male	castiglioneDAdda	castiglioneDAdda	castiglioneDAdda	pensionato	0	1	0	0	0	null	no	null	null	0	0	1	0	0	1	aterosclerosi tronchi sovraortici	no	null	no	0	null	0	1	0	0	1	0	170	70	no	no	no	null	no	null	null	null	null	null	no	no	null	null
client1589536481922	60	female	castiglioneDAdda	castiglioneDAdda	other	operatore socio sanitario	0	1	0	0	0	null	yes	null	3	0	0	0	1	0	0	null	no	null	no	0	null	0	1	0	0	1	0	153	47	yes	yes	yes	2020-02-15 00:00:00	yes	negative	null	null	null	null	yes	no	null	null
client1589535557673	51	female	castiglioneDAdda	castiglioneDAdda	castiglioneDAdda	casalinga	0	1	0	0	0	null	no	null	null	0	0	0	1	0	0	null	no	null	no	0	null	0	1	0	0	1	0	165	60	no	no	no	null	no	null	no	no	no	no	no	no	null	null
client1589536040947	65	male	castiglioneDAdda	castiglioneDAdda	castiglioneDAdda	pensionato	0	0	0	1	0	null	no	null	null	0	0	0	1	0	0	null	no	null	yes	0	null	0	1	0	0	1	0	170	75	yes	yes	no	null	no	null	null	null	null	null	no	no	null	null
client1589535984432	72	male	castiglioneDAdda	castiglioneDAdda	castiglioneDAdda	pensionato	1	0	0	0	0	null	no	null	null	0	0	0	1	0	0	null	no	null	no	0	null	0	1	0	0	1	0	163	65	no	no	yes	2020-02-19 00:00:00	yes	positive	no	no	yes	no	yes	no	null	null
client1589536973626	63	female	castiglioneDAdda	castiglioneDAdda	castiglioneDAdda	casalinga	1	0	0	0	0	null	no	null	null	0	0	0	1	0	0	null	no	null	no	0	null	0	1	0	0	1	0	157	90	no	no	yes	2020-03-21 00:00:00	yes	positive	no	no	yes	no	yes	no	null	null
client1589535257541	69	female	castiglioneDAdda	castiglioneDAdda	castiglioneDAdda	Pensionata	0	1	0	0	0	null	no	null	null	0	0	0	0	0	1	null	no	null	no	0	null	0	1	0	0	1	0	157	63	yes	yes	no	null	no	null	null	null	null	null	no	no	null	null
client1589536041186	28	female	castiglioneDAdda	castiglioneDAdda	castiglioneDAdda	disoccupata	1	0	0	0	0	null	no	null	null	0	0	0	1	0	0	null	no	null	no	0	null	0	1	0	0	1	0	153	56	no	no	no	null	no	null	null	null	null	null	no	no	null	null
client1589536053999	62	female	castiglioneDAdda	castiglioneDAdda	castiglioneDAdda	casalinga	0	1	0	0	0	null	yes	null	20	0	0	0	1	0	0	null	yes	null	no	1	null	0	0	1	0	1	0	158	65	yes	yes	no	null	no	null	null	null	null	null	no	no	null	null
client1589536248912	18	female	castiglioneDAdda	castiglioneDAdda	other	studentessa	1	0	0	0	1	cinema, ristorante, piscina, centro di Milano	no	null	null	0	0	0	1	0	0	null	no	null	no	0	null	0	1	0	0	1	0	164	68	no	no	yes	2020-04-25 00:00:00	yes	negative	no	no	yes	no	no	no	null	null
client1589535766195	23	female	castiglioneDAdda	castiglioneDAdda	other	impiegata	1	0	1	0	1	castiglione trezzo sull'adda cremona rimini	yes	null	4	0	0	0	1	0	0	null	no	null	no	0	null	0	1	0	0	1	0	178	72	no	no	no	null	no	null	null	null	null	null	no	no	null	null
client1589536135441	50	female	castiglioneDAdda	castiglioneDAdda	castiglioneDAdda	Operaia	1	0	0	0	1	Mese gennaio verona febbraio desenzano	no	null	null	0	0	0	0	0	1	null	no	null	no	0	null	0	1	0	0	1	0	170	70	no	null	yes	2020-02-22 00:00:00	no	null	null	null	null	null	no	yes	39.2	2020-02-15 00:00:00
client1589536095845	46	male	castiglioneDAdda	castiglioneDAdda	other	impiegato	0	0	1	0	0	null	no	null	null	0	0	0	1	0	0	null	no	null	no	0	null	0	1	0	0	1	0	181	95	no	no	no	null	no	null	no	no	no	no	no	no	null	null
client1589535980666	13	female	castiglioneDAdda	castiglioneDAdda	castiglioneDAdda	Studente	0	0	0	1	0	Oratorio	no	null	null	0	0	0	1	0	0	null	no	null	no	0	null	0	1	0	0	1	0	167	64	no	null	no	null	no	null	null	null	null	null	no	no	null	null
client1589535428800	68	female	castiglioneDAdda	castiglioneDAdda	castiglioneDAdda	casalinga	1	0	0	0	0	null	no	null	null	0	0	0	1	0	0	null	no	null	no	0	null	0	1	0	0	1	0	152	65	no	no	no	null	no	null	no	no	no	no	no	no	null	null
client1589535758681	47	female	castiglioneDAdda	castiglioneDAdda	castiglioneDAdda	pulizie	0	1	0	0	0	null	yes	null	10	0	0	0	1	0	0	null	no	null	no	0	null	0	1	0	0	1	0	168	62	no	no	no	null	no	null	null	null	null	null	no	no	null	null
client1589535657452	61	female	castiglioneDAdda	castiglioneDAdda	castiglioneDAdda	impiegata	1	0	0	0	0	codogno castiglione d'adda	no	null	null	0	0	0	0	0	1	null	no	null	no	0	null	0	1	0	0	1	0	161	86	no	no	no	null	no	null	null	null	null	null	no	yes	38.5	2020-02-20 00:00:00
client1589536338835	42	male	castiglioneDAdda	castiglioneDAdda	castiglioneDAdda	idraulico	0	0	1	0	0	casalbusterlengo	no	null	null	0	0	0	1	0	0	null	no	null	no	0	null	0	1	0	0	1	0	187	85	no	no	no	null	no	null	null	null	null	null	no	yes	37.5	2020-01-29 00:00:00
client1589536197034	46	female	castiglioneDAdda	castiglioneDAdda	other	operaia	1	0	0	0	0	null	no	null	null	0	0	0	1	0	0	null	no	null	no	0	null	0	1	0	0	1	0	163	62	no	no	no	null	no	null	null	null	null	null	no	no	null	null
client1589536013092	85	female	castiglioneDAdda	castiglioneDAdda	castiglioneDAdda	Pensionata	1	0	0	0	0	Bar Centrale	yes	1975	5	0	0	0	0	0	1	null	no	null	no	0	null	0	1	0	0	1	0	160	45	yes	yes	yes	2020-02-20 00:00:00	no	null	null	null	null	null	no	yes	38.5	2020-02-28 00:00:00
client1589535316983	51	female	castiglioneDAdda	castiglioneDAdda	other	Impiegata	0	1	0	0	0	null	no	null	null	0	0	0	1	0	0	null	no	null	no	0	null	0	1	0	0	1	0	158	72	no	null	no	null	no	null	null	null	null	null	no	no	null	null
client1589535839006	54	male	castiglioneDAdda	castiglioneDAdda	other	operaio	0	0	1	0	0	null	no	null	null	0	0	1	0	0	0	mthfr	no	null	no	0	null	0	1	0	0	1	0	182	90	no	no	no	null	yes	negative	null	null	null	null	no	no	null	null
client1589535309149	48	male	castiglioneDAdda	castiglioneDAdda	other	bancario	1	0	0	0	0	castiglione	no	null	null	0	0	1	0	0	0	mav pelvica	no	null	no	0	null	0	1	0	0	1	0	183	81	no	no	yes	2020-02-18 00:00:00	no	null	null	null	null	null	no	no	null	null
client1589535354645	62	male	castiglioneDAdda	castiglioneDAdda	other	Artigiano	0	1	0	0	0	null	no	null	null	0	0	0	0	0	1	null	no	null	no	0	null	0	1	0	0	1	0	170	78	no	null	no	null	no	null	null	null	null	null	no	no	null	null
client1589895790137	64	male	other	castiglioneDAdda	castiglioneDAdda	pensionato	0	1	0	0	0	null	no	null	null	0	0	0	1	0	0	null	no	null	no	0	null	0	1	0	0	1	0	165	62	yes	yes	no	null	no	null	null	null	null	null	no	no	null	null
client1589535967328	84	female	castiglioneDAdda	castiglioneDAdda	castiglioneDAdda	pensionata	0	1	0	0	0	null	no	null	null	0	1	0	0	0	1	null	yes	rizoartrosi	no	0	null	0	1	0	0	1	0	165	48	yes	yes	no	null	no	null	null	null	null	null	no	no	null	null
client1589536855167	64	male	castiglioneDAdda	castiglioneDAdda	castiglioneDAdda	pensionato	0	1	0	0	0	null	no	null	null	0	0	0	0	0	1	null	no	null	no	0	null	0	1	0	0	1	0	171	84	no	no	no	null	no	null	null	null	null	null	no	no	null	null
client1589535493527	59	female	castiglioneDAdda	castiglioneDAdda	other	impiegata	1	0	0	0	1	null	no	null	null	0	0	0	1	0	0	null	no	null	no	0	null	0	1	0	0	1	0	160	85	no	no	no	null	no	null	null	null	null	null	no	yes	38.5	2020-02-25 00:00:00
client1589897201552	61	male	other	other	castiglioneDAdda	Protezione civile	1	0	0	0	0	null	no	null	null	0	0	1	0	1	0	Stent bypass	no	null	no	0	null	0	1	0	0	1	0	168	74	yes	yes	yes	null	no	null	null	null	null	null	no	yes	39.5	2020-03-02 00:00:00
client1589898304730	79	female	other	other	other	pensionata	0	1	0	0	0	null	no	null	null	0	0	0	0	0	1	null	yes	artrosi	no	0	null	0	1	0	0	1	0	153	75	yes	yes	no	null	no	null	null	null	null	null	no	no	null	null
client1589536969464	67	male	castiglioneDAdda	castiglioneDAdda	castiglioneDAdda	Pensionato	0	1	0	0	0	null	no	null	null	0	0	0	1	0	0	null	no	null	no	0	null	0	1	0	0	1	0	169	73	yes	yes	no	null	no	null	null	null	null	null	no	no	null	null
client1589536261600	50	male	castiglioneDAdda	castiglioneDAdda	other	conducente autobus	0	0	0	0	1	null	no	null	null	0	0	0	0	0	1	null	no	null	no	0	null	0	1	0	0	1	0	184	85	no	no	no	null	yes	negative	no	no	yes	null	no	yes	38	2020-02-24 00:00:00
client1589536262655	19	male	castiglioneDAdda	castiglioneDAdda	other	Studente	1	0	1	0	1	Teo Bar, Notte tempo (Codogno) Centro sportivo Don bosco e stadio acerbi (Codogno)	no	null	null	0	0	0	1	0	0	null	no	null	no	0	null	0	1	0	0	1	0	184	78	no	null	yes	null	no	null	null	null	null	null	no	no	null	null
client1589537048609	46	female	castiglioneDAdda	castiglioneDAdda	other	operaia	1	0	0	0	1	null	no	null	null	0	0	0	1	0	0	null	no	null	no	0	null	0	1	0	0	1	0	172	65	yes	no	yes	null	no	null	null	null	null	null	no	no	null	null
client1589535715127	47	female	castiglioneDAdda	castiglioneDAdda	castiglioneDAdda	Disoccupata	0	1	0	0	0	null	no	null	null	0	0	0	1	0	0	null	no	null	no	0	null	0	1	0	0	1	0	165	57	no	null	no	null	no	null	null	null	null	null	no	no	null	null
client1589535879083	48	male	castiglioneDAdda	castiglioneDAdda	castiglioneDAdda	operaio	1	0	0	0	0	bertonico	no	null	null	0	0	0	1	0	0	null	no	null	no	0	null	0	1	0	0	1	0	175	70	no	no	no	null	no	null	null	null	null	null	no	no	null	null
client1589536851797	45	female	castiglioneDAdda	castiglioneDAdda	other	operatore socio sanitario	0	1	0	0	0	null	no	null	null	0	0	0	1	0	0	null	no	null	no	0	null	0	1	0	0	1	0	175	68	no	no	yes	null	yes	negative	null	null	null	null	yes	no	null	null
client1589535814235	24	male	castiglioneDAdda	castiglioneDAdda	other	Piadineria	1	0	0	0	1	Movida (Piacenza)	yes	2014	10	0	0	0	1	0	0	null	no	null	no	1	null	0	0	0	0	1	0	178	80	yes	no	no	null	no	null	null	null	null	null	no	no	null	null
client1589535816580	54	male	castiglioneDAdda	castiglioneDAdda	other	tecnico informatico	0	0	1	0	0	palestra oratorio	no	null	null	0	0	0	0	0	1	null	no	null	no	0	null	0	1	0	0	1	0	180	98	no	no	no	null	yes	negative	no	no	no	no	no	no	null	null
client1589535813965	20	female	castiglioneDAdda	castiglioneDAdda	other	Studentessa universitaria	0	0	1	0	0	Palestra oratorio s luigi castiglione d'adda	no	null	null	0	0	0	1	0	0	null	no	null	no	0	null	0	1	0	0	1	0	173	60	no	null	no	null	no	null	null	null	null	null	no	no	null	null
client1589535391047	59	female	castiglioneDAdda	castiglioneDAdda	other	impiegato bancario	1	0	0	1	0	oratorio, chiesa	no	null	null	0	0	0	0	0	1	null	no	null	no	0	null	0	1	0	0	1	0	156	97	no	no	yes	2020-03-16 00:00:00	yes	null	no	no	yes	no	yes	yes	38.2	2020-03-20 00:00:00
client1589536142710	57	male	castiglioneDAdda	castiglioneDAdda	other	Impiegato	0	1	0	0	0	null	no	null	null	0	0	0	1	0	0	null	no	null	no	0	null	0	1	0	0	1	0	177	82	no	null	yes	2020-02-14 00:00:00	yes	negative	null	null	null	null	no	yes	38	2020-02-19 00:00:00
client1589536419700	47	male	castiglioneDAdda	castiglioneDAdda	castiglioneDAdda	artigiano	1	0	0	0	1	casale codogno castiglione d'adda	no	null	null	0	0	0	1	0	0	null	no	null	no	0	null	0	1	0	0	1	0	165	70	no	no	yes	null	no	null	null	null	null	null	no	yes	37.7	2020-02-24 00:00:00
client1589536848826	65	male	castiglioneDAdda	castiglioneDAdda	castiglioneDAdda	Pensionato	0	1	0	0	0	null	no	null	null	0	0	0	0	0	1	null	no	null	no	0	null	0	1	0	0	1	0	168	66	no	null	no	null	no	null	null	null	null	null	no	no	null	null
client1589537021629	54	male	castiglioneDAdda	castiglioneDAdda	other	piastrellista	1	0	0	0	0	null	yes	null	6	0	0	0	1	0	0	null	no	null	no	0	null	0	1	0	0	1	0	175	60	no	no	no	null	no	null	null	null	null	null	no	no	null	null
client1589536538542	71	female	castiglioneDAdda	castiglioneDAdda	castiglioneDAdda	pensionata	1	0	0	1	0	oratorio caritas	no	null	null	0	0	0	0	0	1	null	no	null	no	0	null	0	1	0	0	1	0	170	62	yes	yes	no	null	no	null	null	null	null	null	no	no	null	null
client1589536139036	77	male	castiglioneDAdda	castiglioneDAdda	castiglioneDAdda	pensionato	0	0	0	1	0	caritas	no	null	null	0	0	1	0	0	1	TIA	no	null	no	0	null	0	1	0	0	1	0	167	67	yes	yes	no	null	no	null	no	no	no	no	no	no	null	null
client1589536149212	31	male	castiglioneDAdda	castiglioneDAdda	other	Impiegato	1	0	0	0	0	Penny Lane, Tentazione, Kinesi	no	null	null	0	0	0	1	0	0	null	no	null	no	0	null	0	1	0	0	1	0	185	85	no	null	no	null	yes	null	null	null	null	null	no	yes	37.4	2020-02-23 00:00:00
client1589535263056	13	male	castiglioneDAdda	castiglioneDAdda	castiglioneDAdda	studente	0	0	0	0	1	null	no	null	null	0	0	0	1	0	0	null	no	null	no	0	null	0	1	0	0	1	0	155	50	no	no	no	null	no	null	null	null	null	null	no	no	null	null
client1589535267163	42	female	castiglioneDAdda	castiglioneDAdda	other	oss	0	1	0	0	0	null	no	null	null	0	0	0	1	0	0	null	no	null	no	0	null	0	1	0	0	1	0	170	56	no	null	yes	null	yes	negative	null	null	null	null	no	no	null	null
client1589535272901	45	female	castiglioneDAdda	castiglioneDAdda	other	operaia	0	1	0	0	0	null	yes	null	20	0	0	0	1	0	0	null	no	null	no	0	null	0	1	0	0	1	0	164	65	no	no	no	null	no	null	null	null	null	null	no	no	null	null
client1589535273255	20	male	castiglioneDAdda	castiglioneDAdda	castiglioneDAdda	disoccupato	1	0	1	1	1	null	no	null	null	0	0	0	1	0	0	null	no	null	no	0	null	0	1	0	0	1	0	170	70	no	no	no	null	no	null	null	null	null	null	no	no	null	null
client1589535274253	12	male	castiglioneDAdda	castiglioneDAdda	castiglioneDAdda	studente	0	1	0	0	0	null	no	null	null	0	0	0	1	0	0	null	no	null	no	0	null	0	1	0	0	1	0	163	42	no	no	no	null	no	null	null	null	null	null	no	no	null	null
client1589535295151	23	male	castiglioneDAdda	castiglioneDAdda	castiglioneDAdda	Operaio	0	1	0	0	0	null	no	null	null	0	0	0	1	0	0	null	no	null	no	0	null	0	1	0	0	1	0	175	71	no	null	no	null	no	null	null	null	null	null	no	no	null	null
client1589535303934	57	male	castiglioneDAdda	castiglioneDAdda	other	istruttore manutenzioni strade	0	1	0	0	0	null	no	null	null	0	0	0	1	0	0	null	no	null	no	0	null	0	1	0	0	0	1	178	82	yes	yes	no	null	no	null	null	null	null	null	no	no	null	null
client1589535310704	81	female	castiglioneDAdda	castiglioneDAdda	castiglioneDAdda	pensionata	0	1	0	0	0	null	no	null	null	0	0	0	1	0	0	null	yes	artrosi	no	0	null	0	1	0	0	1	0	156	62	yes	yes	no	null	no	null	null	null	null	null	no	no	null	null
client1589535311767	18	female	castiglioneDAdda	castiglioneDAdda	other	studentessa	1	0	1	0	1	null	no	null	null	0	0	0	1	0	0	null	no	null	no	0	null	0	1	0	0	1	0	168	55	no	no	no	null	no	null	null	null	null	null	no	no	null	null
client1589535313471	61	female	castiglioneDAdda	castiglioneDAdda	other	insegnante	0	0	1	0	1	milano	no	null	null	0	0	0	1	0	0	null	no	null	no	0	null	0	1	0	0	1	0	173	58	no	no	yes	2020-01-30 00:00:00	no	null	null	null	null	null	no	no	null	null
client1589535321321	81	male	castiglioneDAdda	castiglioneDAdda	castiglioneDAdda	Pensionato	0	0	0	0	1	Supermercato chiesa ospedale codogno per visita sorella (in terapia intensiva)	no	null	null	0	0	1	0	0	1	intervento carotide destra	no	null	no	0	null	0	1	0	0	1	0	180	68	yes	yes	no	null	no	null	null	null	null	null	no	no	null	null
client1589535346618	33	male	castiglioneDAdda	castiglioneDAdda	other	Addetto al portierato servizi fiduciari	1	0	0	0	0	Secugnago mirabello codogno	no	null	null	0	0	0	1	0	0	null	no	null	no	0	null	0	1	0	0	1	0	185	115	no	null	no	null	no	null	null	null	null	null	no	no	null	null
client1589535370613	43	female	castiglioneDAdda	castiglioneDAdda	other	impiegata	0	0	1	0	0	stadio Codogno	no	null	null	0	0	0	1	0	0	null	no	null	no	0	null	0	1	0	0	1	0	161	69	no	no	yes	2020-04-28 00:00:00	no	null	no	no	no	no	no	no	null	null
client1589535390506	86	female	castiglioneDAdda	castiglioneDAdda	castiglioneDAdda	Pensionata	0	1	0	0	0	null	no	null	null	0	0	0	0	0	1	null	no	null	no	0	null	0	1	0	1	0	0	145	55	no	null	yes	2020-02-15 00:00:00	no	null	null	null	null	null	no	no	null	null
client1589535405434	67	male	castiglioneDAdda	castiglioneDAdda	castiglioneDAdda	pensionato	1	0	0	0	0	castiglione d'adda	yes	null	15	0	0	0	1	0	0	null	no	null	no	0	null	0	1	0	0	1	0	170	79	no	no	no	null	no	null	null	null	null	null	no	no	null	null
client1589535428528	56	male	castiglioneDAdda	castiglioneDAdda	castiglioneDAdda	Pensionato	0	1	0	0	0	null	yes	null	5	0	0	0	1	0	0	null	no	null	no	0	null	0	1	0	0	1	0	172	80	yes	yes	no	null	no	null	null	null	null	null	no	no	null	null
client1589535453562	46	male	castiglioneDAdda	castiglioneDAdda	castiglioneDAdda	operaio	1	0	0	0	0	null	yes	null	20	0	0	0	1	0	0	null	no	null	no	0	null	0	1	0	0	1	0	172	60	no	no	no	null	no	null	null	null	null	null	no	no	null	null
client1589535486738	53	female	castiglioneDAdda	castiglioneDAdda	castiglioneDAdda	Imprenditore	0	0	0	0	1	ristoranti	no	null	null	0	0	0	1	0	0	null	no	null	no	0	null	0	1	0	0	1	0	164	55	no	null	no	null	no	null	null	null	null	null	no	no	null	null
client1589535487571	55	female	castiglioneDAdda	castiglioneDAdda	castiglioneDAdda	casalinga	1	0	0	0	0	codogno	no	null	null	0	0	0	1	0	0	null	no	null	no	0	null	0	1	0	0	1	0	160	55	yes	yes	no	null	no	null	null	null	null	null	no	no	null	null
client1589535489017	70	female	castiglioneDAdda	castiglioneDAdda	other	casalinga	0	1	0	0	0	null	no	null	null	0	0	0	1	0	0	null	no	null	no	0	null	0	1	0	0	1	0	156	44	no	no	no	null	no	null	no	no	no	no	no	no	null	null
client1589535504301	21	female	castiglioneDAdda	castiglioneDAdda	other	Studente	1	0	0	0	1	Caffè alfieri bar coffee (codogno)	no	null	null	0	0	0	1	0	0	null	no	null	no	1	null	0	0	0	0	1	0	162	59	yes	yes	no	null	no	null	null	null	null	null	no	no	null	null
client1589535504545	15	female	castiglioneDAdda	castiglioneDAdda	other	studentessa	0	0	1	0	0	null	no	null	null	0	0	0	1	0	0	null	no	null	no	0	null	0	1	0	0	1	0	164	57	no	no	no	null	no	null	null	null	null	null	no	no	null	null
client1589535506504	52	male	castiglioneDAdda	castiglioneDAdda	castiglioneDAdda	antennista	0	0	1	0	0	null	no	null	null	0	0	0	1	0	0	null	no	null	no	1	allergie primaverili	0	0	0	0	1	0	176	73	no	no	no	null	no	null	null	null	null	null	no	no	null	null
client1589535508401	39	female	castiglioneDAdda	castiglioneDAdda	other	disoccupata	0	1	0	0	0	null	no	null	null	0	0	0	1	0	0	null	no	null	no	0	null	0	1	0	0	1	0	162	51	no	no	no	null	no	null	no	no	no	no	no	no	null	null
client1589535524576	48	female	castiglioneDAdda	castiglioneDAdda	castiglioneDAdda	Commerciante tabaccheria	0	1	0	0	0	null	no	null	null	0	0	0	1	0	0	null	no	null	no	0	null	0	1	0	0	1	0	168	60	yes	yes	yes	2020-02-25 00:00:00	no	null	null	null	null	null	no	no	null	null
client1589535526937	66	female	castiglioneDAdda	castiglioneDAdda	castiglioneDAdda	pensionata	0	0	1	0	0	palestra comunale casalpusterlengo	no	null	null	0	0	0	1	0	0	null	no	null	no	0	null	0	1	0	0	1	0	168	81	yes	yes	no	null	no	null	null	null	null	null	no	no	null	null
client1589535536481	42	male	castiglioneDAdda	castiglioneDAdda	castiglioneDAdda	Magazziniere	1	0	0	0	1	null	yes	null	3	0	1	0	0	0	0	Aritmie 20 anni fa	no	null	no	0	null	0	1	0	0	1	0	174	69	no	null	no	null	no	null	null	null	null	null	no	no	null	null
client1589535543807	45	female	castiglioneDAdda	other	other	personale ata	1	0	0	1	1	bar simply codogno	no	null	null	0	0	0	1	0	0	null	no	null	no	0	Rinite allergia	1	0	0	0	1	0	162	81	no	null	no	null	no	null	null	null	null	null	no	yes	38	2020-01-08 00:00:00
client1589535558367	52	female	castiglioneDAdda	castiglioneDAdda	castiglioneDAdda	artigiana	0	1	0	0	0	null	no	null	null	0	0	0	1	0	0	null	no	null	no	0	null	0	1	0	0	1	0	170	60	no	no	no	null	no	null	null	null	null	null	no	no	null	null
client1589535564206	25	male	castiglioneDAdda	castiglioneDAdda	other	Operaio settore chimico	0	1	0	0	0	null	no	null	null	0	0	0	1	0	0	null	no	null	no	0	null	0	1	0	0	1	0	174	74	yes	yes	no	null	no	null	null	null	null	null	no	no	null	null
client1589535569337	39	male	castiglioneDAdda	castiglioneDAdda	other	impiegato	0	1	0	0	0	null	no	null	null	0	0	0	1	0	0	null	no	null	no	0	null	0	1	0	0	1	0	181	95	no	no	no	null	no	null	null	null	null	null	no	no	null	null
client1589535570478	25	female	castiglioneDAdda	castiglioneDAdda	castiglioneDAdda	disoccupata	0	1	0	0	0	null	no	null	null	0	0	0	1	0	0	null	no	null	no	0	null	0	1	0	0	1	0	165	53	yes	yes	no	null	no	null	null	null	null	null	no	no	null	null
client1589535577565	58	male	castiglioneDAdda	castiglioneDAdda	other	conducente di autobus	1	0	0	0	0	castiglione d'adda	no	null	null	0	0	0	0	0	1	null	no	null	no	0	null	0	1	0	0	1	0	175	90	yes	no	yes	null	no	null	null	null	null	null	no	no	null	null
client1589535582081	60	male	castiglioneDAdda	castiglioneDAdda	other	pensionato	0	1	0	0	0	null	no	null	null	0	0	0	1	0	0	null	no	null	no	0	null	0	1	0	0	1	0	175	76	no	no	yes	null	yes	negative	null	null	yes	null	no	no	null	null
client1589535635581	62	female	castiglioneDAdda	castiglioneDAdda	other	casalinga	0	1	0	0	0	null	yes	2000	4	0	0	0	1	0	0	null	yes	artrosi al piede dx	no	0	null	0	1	0	0	1	0	156	59	no	no	no	null	no	null	no	no	no	no	no	no	null	null
client1589535667189	20	female	castiglioneDAdda	castiglioneDAdda	other	studente	1	0	0	0	1	codogno casalbusterlengo piacenza	no	null	null	0	0	0	1	0	0	null	no	null	no	0	null	0	1	0	0	1	0	155	53	no	no	no	null	no	null	null	null	null	null	no	no	null	null
client1589535667553	53	male	castiglioneDAdda	castiglioneDAdda	other	operaio	0	0	0	0	1	ristoranti	no	null	null	0	1	0	0	0	0	null	no	null	no	1	null	0	0	0	0	1	0	190	100	yes	no	no	null	no	null	no	no	no	no	no	yes	37.5	2020-02-15 00:00:00
client1589535669716	43	male	castiglioneDAdda	castiglioneDAdda	castiglioneDAdda	Artigiano edile	0	1	0	0	0	null	yes	2000	20	0	0	0	1	0	0	null	no	null	no	0	null	0	1	0	0	1	0	165	65	no	null	yes	null	no	null	null	null	null	null	no	no	null	null
client1589535674560	49	male	castiglioneDAdda	castiglioneDAdda	other	imprenditore edile	1	0	0	0	0	null	no	null	null	0	0	0	1	0	0	null	no	null	no	0	null	0	1	0	0	1	0	172	84	no	no	no	null	no	null	no	no	no	no	no	no	null	null
client1589535684210	53	female	castiglioneDAdda	castiglioneDAdda	castiglioneDAdda	collaboratore scolastico	0	1	0	0	0	null	no	null	null	0	0	0	1	0	0	null	no	null	no	0	null	0	1	0	0	1	0	167	67	no	no	no	null	no	null	null	null	null	null	no	no	null	null
client1589535684743	33	female	castiglioneDAdda	castiglioneDAdda	castiglioneDAdda	disoccupata	0	0	0	1	0	asilo raggio di sole	no	null	null	0	0	0	1	0	0	null	no	null	no	0	null	0	1	0	0	1	0	160	65	yes	yes	no	null	no	null	null	null	null	null	no	no	null	null
client1589535712721	30	female	castiglioneDAdda	castiglioneDAdda	other	adetta vendite	1	0	0	0	0	castiglione d'adda	no	null	null	0	0	0	1	0	0	null	no	null	no	0	null	0	1	0	0	1	0	160	68	no	no	no	null	no	null	null	null	null	null	no	no	null	null
client1589535713876	70	male	castiglioneDAdda	castiglioneDAdda	other	pensionato	1	0	0	0	0	trattoria della figlia	no	null	null	0	0	0	0	1	0	angioplastica e impianto nel 2017	no	null	no	0	null	0	1	0	0	1	0	174	125	yes	no	no	null	no	null	no	no	no	no	no	no	null	null
client1589535714124	42	female	castiglioneDAdda	castiglioneDAdda	other	cuoca	0	0	0	0	1	trattoria di proprietà	yes	null	null	1	0	0	0	1	1	null	no	null	no	0	null	0	1	0	0	1	0	165	101	yes	yes	no	null	no	null	null	null	null	null	no	no	null	null
client1589535741719	59	female	castiglioneDAdda	castiglioneDAdda	castiglioneDAdda	operaia	0	1	0	0	0	null	no	null	null	0	0	0	1	0	0	null	no	null	yes	0	null	0	1	0	0	1	0	165	57	yes	yes	no	null	no	null	null	null	null	null	no	no	null	null
client1589535763602	34	female	castiglioneDAdda	castiglioneDAdda	other	impiegata	1	0	1	0	0	Bar alfieri e piscina Faustina	no	null	null	0	0	0	1	0	0	null	no	null	no	0	null	0	1	0	0	1	0	170	55	no	no	yes	2020-02-21 00:00:00	no	null	no	no	no	no	no	no	null	null
client1589535804786	29	male	castiglioneDAdda	castiglioneDAdda	other	operaio	0	0	1	0	0	lodi	no	null	null	0	0	0	1	0	0	null	no	null	no	0	null	0	1	0	0	1	0	179	62	no	no	yes	null	yes	negative	null	null	null	null	no	no	null	null
client1589535843910	59	female	castiglioneDAdda	castiglioneDAdda	other	titolare di bar	1	0	1	0	1	casalbusterlengo lodi forte dei marmi codogno milano	yes	null	6	0	0	0	1	0	0	null	no	null	no	0	null	0	1	0	0	1	0	170	61	yes	yes	no	null	no	null	null	null	null	null	no	no	null	null
client1589535868871	55	male	castiglioneDAdda	castiglioneDAdda	other	impiegato	0	1	0	0	0	null	no	null	null	0	0	0	1	0	0	null	no	null	no	0	null	0	1	0	0	1	0	178	69	yes	no	no	null	no	null	null	null	null	null	no	no	null	null
client1589535872463	49	female	castiglioneDAdda	castiglioneDAdda	other	Impiegata	0	0	1	0	0	Centro Arvedi Oremona	no	null	null	0	0	0	0	0	1	null	no	null	no	1	Asma allergica	0	0	0	0	0	1	158	78	no	null	yes	2020-02-15 00:00:00	no	null	null	null	null	null	no	no	null	null
client1589535942831	40	female	castiglioneDAdda	castiglioneDAdda	castiglioneDAdda	operaia	0	1	0	0	0	null	no	null	null	0	0	0	1	0	0	null	no	null	no	0	null	0	1	0	0	1	0	162	58	no	no	no	null	no	null	no	no	no	no	no	yes	37.5	2020-03-27 00:00:00
client1589535958096	41	male	castiglioneDAdda	castiglioneDAdda	other	imprenditore	0	1	0	0	0	null	yes	1998	15	0	0	0	1	0	0	null	no	null	no	0	null	0	1	0	0	1	0	170	74	no	no	yes	2020-02-20 00:00:00	no	null	no	no	no	no	no	no	null	null
client1589535963881	71	female	castiglioneDAdda	castiglioneDAdda	castiglioneDAdda	casalinga	1	0	0	0	0	null	no	null	null	0	0	0	1	0	0	null	no	null	no	0	null	0	1	0	0	1	0	148	57	yes	yes	no	null	no	null	no	no	no	no	no	no	null	null
client1589535966276	84	female	castiglioneDAdda	castiglioneDAdda	castiglioneDAdda	pensionata	0	1	0	0	0	null	no	null	null	0	1	0	0	0	1	null	no	null	no	0	null	0	1	0	0	1	0	153	56	no	no	no	null	no	null	null	null	null	null	no	no	null	null
client1589535973618	81	female	castiglioneDAdda	castiglioneDAdda	castiglioneDAdda	pensionata	0	0	1	0	0	null	no	null	null	0	1	0	0	0	0	null	no	null	no	0	null	0	1	0	0	1	0	150	45	yes	yes	yes	2020-02-20 00:00:00	no	null	null	null	yes	null	no	no	null	null
client1589535974820	67	female	castiglioneDAdda	castiglioneDAdda	castiglioneDAdda	Disoccupata	0	1	0	0	0	null	yes	1980	15	0	1	0	0	0	1	null	yes	Artrite reumatoide	no	0	Bronchite cronica	1	0	0	0	1	0	165	69	yes	yes	yes	2020-03-15 00:00:00	yes	negative	null	null	null	null	no	no	null	null
client1589535980908	18	female	castiglioneDAdda	castiglioneDAdda	other	studentessa	1	0	0	1	0	oratorio	no	null	null	0	0	0	1	0	0	null	no	null	no	1	null	0	0	0	0	1	0	175	90	no	no	no	null	no	null	no	no	no	no	no	no	null	null
client1589535981176	48	male	castiglioneDAdda	castiglioneDAdda	other	Magazziniere operaio	0	1	0	0	0	null	yes	2012	5	0	0	0	1	0	0	null	no	null	no	0	null	0	1	0	0	1	0	178	100	no	null	no	null	no	null	null	null	null	null	no	no	null	null
client1589535983581	71	female	castiglioneDAdda	castiglioneDAdda	castiglioneDAdda	Pensionata	0	0	0	1	0	Circolo per anziani pizzighettone	no	null	null	0	0	0	0	0	1	null	no	null	yes	0	null	0	1	0	0	1	0	155	53	yes	yes	yes	2020-02-14 00:00:00	no	null	null	null	null	null	no	no	null	null
client1589535987422	55	male	castiglioneDAdda	castiglioneDAdda	other	magazziniere	0	1	0	0	0	null	no	null	null	0	0	0	1	0	0	null	no	null	no	0	null	0	1	0	0	1	0	175	76	no	no	no	null	no	null	null	null	null	null	no	no	null	null
client1589535987998	18	male	castiglioneDAdda	castiglioneDAdda	other	studente	1	0	1	0	0	castiglione d'adda	no	null	null	0	0	0	1	0	0	null	no	null	no	0	null	0	1	0	0	1	0	181	77	no	no	no	null	no	null	null	null	null	null	no	no	null	null
client1589535994141	25	female	castiglioneDAdda	castiglioneDAdda	other	studentessa	1	0	1	0	0	palestra materna Castiglione D'adda, Teo Bar Castiglione D'adda	no	null	null	0	0	0	1	0	0	null	no	null	no	0	null	0	1	0	0	1	0	165	53	no	no	no	null	no	null	no	no	no	no	no	no	null	null
client1589536005805	20	female	castiglioneDAdda	castiglioneDAdda	other	Studente	0	0	0	1	0	Oratorio S Luigi castiglione	no	null	null	0	0	0	1	0	0	null	no	null	no	0	null	0	1	0	0	1	0	167	50	no	null	no	null	no	null	null	null	null	null	no	no	null	null
client1589536006542	25	male	castiglioneDAdda	other	other	studente	1	0	0	0	1	null	no	null	null	0	0	0	1	0	0	null	no	null	no	0	null	0	1	0	0	1	0	182	62	no	no	no	null	no	null	no	no	no	no	no	no	null	null
client1589536006877	60	male	castiglioneDAdda	castiglioneDAdda	other	Impiegato	0	0	0	1	0	Circolo anspi Castiglione (oratorio)	no	null	null	0	0	0	1	0	0	null	no	null	no	0	null	0	1	0	0	0	1	175	69	no	null	no	null	no	null	null	null	null	null	no	no	null	null
client1589536025011	48	male	castiglioneDAdda	castiglioneDAdda	other	operaio alimentare	0	0	1	0	1	null	no	null	null	0	0	0	1	0	0	null	no	null	no	0	null	0	1	0	0	1	0	170	93	no	no	no	null	no	null	no	no	no	no	no	no	null	null
client1589536025804	19	male	castiglioneDAdda	castiglioneDAdda	other	studente	0	0	0	0	1	null	no	null	null	0	0	0	1	0	0	null	no	null	no	0	null	0	1	0	0	1	0	183	78	no	no	no	null	no	null	null	null	null	null	no	no	null	null
client1589536028066	71	male	castiglioneDAdda	castiglioneDAdda	other	pensionato	0	0	1	0	0	palestra scuola primaria Castiglione D'adda	no	null	null	0	0	0	0	1	1	null	no	null	no	0	null	0	1	0	0	1	0	165	68	yes	yes	no	null	no	null	no	no	no	no	no	no	null	null
client1589536030150	73	male	castiglioneDAdda	castiglioneDAdda	castiglioneDAdda	pensionato	0	1	0	0	0	null	no	null	null	0	0	1	0	0	1	4 baypass per cardiopatia ischemica	no	null	no	0	null	0	1	0	0	1	0	171	85	no	no	no	null	no	null	null	null	null	null	no	no	null	null
client1589536037135	36	female	castiglioneDAdda	castiglioneDAdda	castiglioneDAdda	impiegata comunale	1	0	0	0	0	null	yes	null	15	0	0	0	1	0	0	null	no	null	no	0	null	0	1	0	0	1	0	164	100	no	no	no	null	no	null	null	null	null	null	no	no	null	null
client1589536040636	59	female	castiglioneDAdda	castiglioneDAdda	other	Impiegata	0	1	0	0	0	null	yes	1980	12	0	0	0	0	0	1	null	no	null	no	0	null	0	1	0	0	1	0	167	80	no	null	yes	2020-03-10 00:00:00	no	null	null	null	null	null	no	no	null	null
client1589536051299	66	female	castiglioneDAdda	castiglioneDAdda	castiglioneDAdda	pensionata	0	1	0	0	0	null	no	null	null	0	0	0	1	0	0	null	no	null	no	0	null	0	1	0	0	1	0	150	70	no	no	no	null	no	null	null	null	null	null	no	no	null	null
client1589536051765	71	male	castiglioneDAdda	castiglioneDAdda	castiglioneDAdda	pensionato	0	1	0	0	0	null	no	null	null	0	0	0	1	0	0	null	no	null	no	0	null	0	1	0	0	1	0	160	98	yes	no	no	null	no	null	null	null	null	null	no	no	null	null
client1589536058610	19	male	castiglioneDAdda	castiglioneDAdda	other	studente	1	0	1	1	1	null	no	null	null	0	0	0	1	0	0	null	no	null	no	0	null	0	1	0	0	1	0	170	51.7	no	no	no	null	no	null	no	no	no	no	no	yes	39	2020-01-28 00:00:00
client1589536104588	55	female	castiglioneDAdda	castiglioneDAdda	other	insegnante scuola primaria	0	1	0	0	0	null	no	null	null	0	0	0	1	0	0	null	no	null	no	0	bronchiectasie	1	0	0	0	1	0	158	46	yes	yes	no	null	no	null	null	null	null	null	no	no	null	null
client1589536108544	81	male	castiglioneDAdda	castiglioneDAdda	castiglioneDAdda	pensionato	0	1	0	0	0	null	no	null	null	0	1	0	0	0	1	null	no	null	no	0	null	0	1	0	0	1	0	165	55	no	no	no	null	yes	negative	yes	no	yes	no	no	no	null	null
client1589536120348	68	female	castiglioneDAdda	castiglioneDAdda	castiglioneDAdda	pensionata	0	0	1	0	0	null	no	null	null	0	0	0	0	0	1	null	yes	artrosi	no	0	null	0	1	0	0	1	0	151	70	yes	yes	no	null	no	null	null	null	null	null	no	no	null	null
client1589536126588	63	female	castiglioneDAdda	castiglioneDAdda	castiglioneDAdda	casalinga	0	1	0	0	0	null	no	null	null	0	0	0	0	0	1	null	no	null	no	0	null	0	1	0	0	0	1	170	60	no	no	no	null	no	null	no	no	no	no	no	yes	null	null
client1589536127717	39	male	castiglioneDAdda	castiglioneDAdda	other	impiegato	1	0	0	1	1	null	no	null	null	0	0	0	1	0	0	null	no	null	no	0	null	0	1	0	0	1	0	184	72	no	no	no	null	no	null	no	no	no	no	no	no	null	null
client1589536138636	65	male	castiglioneDAdda	castiglioneDAdda	castiglioneDAdda	pensionato	0	0	0	0	1	null	yes	null	15	0	0	0	0	0	1	null	no	null	no	0	null	0	1	0	0	1	0	170	70	yes	yes	no	null	no	null	null	null	null	null	no	no	null	null
client1589536141457	22	female	castiglioneDAdda	castiglioneDAdda	other	studentessa	1	0	1	0	1	null	no	null	null	0	0	0	1	0	0	null	no	null	no	0	null	0	1	0	0	1	0	167	61	no	no	no	null	no	null	null	null	null	null	no	no	null	null
client1589536161443	73	male	castiglioneDAdda	castiglioneDAdda	castiglioneDAdda	pensionato	0	1	0	0	0	null	no	null	null	0	0	0	0	0	1	null	no	null	no	0	null	0	1	0	0	1	0	156	87	yes	yes	no	null	no	null	null	null	null	null	no	no	null	null
client1589536172517	86	female	castiglioneDAdda	castiglioneDAdda	castiglioneDAdda	casalinga	0	1	0	0	0	null	no	null	null	0	1	0	0	0	1	null	no	null	no	0	null	0	1	0	0	1	0	160	63	yes	yes	no	null	no	null	null	null	null	null	no	no	null	null
client1589536186333	66	female	castiglioneDAdda	castiglioneDAdda	castiglioneDAdda	Casalinga	0	1	0	0	0	null	no	null	null	0	0	0	1	0	0	null	no	null	no	0	null	0	1	0	0	1	0	157	67	no	null	no	null	no	null	null	null	null	null	no	no	null	null
client1589536196639	31	female	castiglioneDAdda	castiglioneDAdda	other	Docente	1	0	0	0	0	Bar a Castiglione, centro sportivo di Montodine, Palestra di Castiglione	yes	2008	7	0	0	0	1	0	0	null	no	null	no	0	null	0	1	0	0	1	0	163	68	no	null	no	null	no	null	null	null	null	null	no	no	null	null
client1589536219892	73	female	castiglioneDAdda	castiglioneDAdda	castiglioneDAdda	Pensionata	1	0	0	1	0	null	no	null	null	0	0	0	1	0	0	null	no	null	yes	0	null	0	1	0	0	1	0	165	67	yes	yes	no	null	no	null	null	null	null	null	no	no	null	null
client1589536228056	66	male	castiglioneDAdda	castiglioneDAdda	other	impiegato tecnico	0	1	0	0	0	null	no	null	null	0	0	0	0	0	1	null	no	null	yes	0	null	0	1	0	0	1	0	178	90	yes	yes	no	null	no	null	null	null	null	null	no	no	null	null
client1589536242417	17	female	castiglioneDAdda	castiglioneDAdda	other	studentessa	0	0	1	0	0	null	no	null	null	0	0	0	1	0	0	null	no	null	no	0	null	0	1	0	0	1	0	160	52	no	no	no	null	no	null	null	null	null	null	no	no	null	null
client1589536250362	28	male	castiglioneDAdda	castiglioneDAdda	other	Operaio	1	0	0	0	1	Havan Meeting Tartarughino	no	null	null	0	0	0	1	0	0	null	no	null	no	0	null	0	1	0	0	1	0	180	85	no	null	yes	2020-02-20 00:00:00	no	null	null	null	null	null	no	yes	37.5	2020-02-24 00:00:00
client1589536265228	41	male	castiglioneDAdda	castiglioneDAdda	castiglioneDAdda	disoccupato	1	0	0	0	0	castiglione	no	null	null	0	0	0	0	0	1	null	no	null	no	0	null	0	1	0	0	1	0	173	125	yes	no	yes	null	no	null	null	null	null	null	no	no	null	null
client1589536273375	86	male	castiglioneDAdda	castiglioneDAdda	castiglioneDAdda	Pensionato	0	0	0	1	0	Oratorio	no	null	null	0	0	0	1	0	0	null	no	null	no	0	null	0	1	0	0	1	0	170	97	yes	yes	no	null	no	null	null	null	null	null	no	no	null	null
client1589536345766	62	male	castiglioneDAdda	castiglioneDAdda	other	operatore tecnico specializzato	1	0	0	0	0	castiglione d'adda milano	no	null	null	0	0	0	0	0	1	null	no	null	no	0	null	0	1	0	0	0	1	180	88	no	no	no	null	yes	negative	null	null	null	null	yes	no	null	null
client1589536418050	50	male	castiglioneDAdda	castiglioneDAdda	castiglioneDAdda	muratore	1	0	0	0	0	castiglione d'adda	yes	null	20	0	0	0	1	0	0	null	no	null	no	0	null	0	1	0	0	1	0	185	90	no	no	yes	2020-02-22 00:00:00	no	null	null	null	null	null	no	no	null	null
client1589536444710	82	female	castiglioneDAdda	castiglioneDAdda	castiglioneDAdda	Pensionata	0	1	0	0	0	null	no	null	null	0	0	0	0	1	0	null	no	null	no	0	null	0	1	0	0	1	0	175	71	no	null	no	null	no	null	null	null	null	null	no	no	null	null
client1589536467143	54	male	castiglioneDAdda	castiglioneDAdda	castiglioneDAdda	operaio	0	0	0	0	1	cormaleto	no	null	null	0	1	0	0	0	0	null	no	null	no	0	null	0	1	0	0	1	0	182	76	no	no	yes	2020-02-15 00:00:00	no	null	null	null	null	null	no	no	null	null
client1589536471433	29	male	castiglioneDAdda	castiglioneDAdda	other	operaio	1	0	0	0	0	Penny Lane (Casalpusterlengo)	no	null	null	0	0	0	1	0	0	null	no	null	no	0	null	0	1	0	0	1	0	180	76	no	no	no	null	no	null	no	no	no	no	no	yes	38.5	2020-01-27 00:00:00
client1589536482792	30	male	castiglioneDAdda	castiglioneDAdda	other	rifornimento distributori automatici	1	0	0	0	1	castiglione d'adda milano	yes	null	10	0	0	0	1	0	0	null	no	null	no	0	null	0	1	0	0	1	0	180	70	no	no	yes	null	no	null	null	null	null	null	no	yes	38	2020-02-12 00:00:00
client1589536547308	79	female	castiglioneDAdda	castiglioneDAdda	castiglioneDAdda	casalinga	0	1	0	0	0	null	no	null	null	1	0	0	0	1	1	null	yes	artrosi	no	0	null	0	1	0	0	1	0	150	58	yes	yes	no	null	no	null	null	null	null	null	no	no	null	null
client1589536618416	40	male	castiglioneDAdda	castiglioneDAdda	other	operaio	1	0	0	0	0	null	yes	2000	15	0	0	0	1	0	0	null	no	null	no	0	null	0	1	0	0	1	0	176	72	no	no	no	null	no	null	no	no	no	no	no	no	null	null
client1589536719659	79	female	castiglioneDAdda	castiglioneDAdda	castiglioneDAdda	pensionata	0	0	0	0	1	ristorante, vacanza a Sanremo, chiesa	no	null	null	0	0	0	0	0	1	null	no	null	no	0	null	0	1	0	0	1	0	155	63	no	no	yes	2020-02-27 00:00:00	no	null	no	no	no	no	no	no	null	null
client1589536730269	42	female	castiglioneDAdda	castiglioneDAdda	castiglioneDAdda	Disoccupata	1	0	0	0	0	Bar arix	yes	1997	10	0	0	0	1	0	0	null	no	null	no	0	null	0	1	0	0	1	0	160	75	no	null	no	null	no	null	null	null	null	null	no	no	null	null
client1589536748236	33	male	castiglioneDAdda	castiglioneDAdda	other	Operaio	1	0	0	0	0	null	no	null	null	0	0	0	1	0	0	null	no	null	no	1	null	0	0	0	0	1	0	178	88	no	null	yes	null	no	null	null	null	null	null	no	no	null	null
client1589536763658	87	female	castiglioneDAdda	castiglioneDAdda	castiglioneDAdda	pensionata	0	1	0	0	0	null	no	null	null	0	1	0	0	0	1	null	no	null	no	0	null	0	1	0	0	1	0	150	57	yes	yes	no	null	no	null	null	null	null	null	no	no	null	null
client1589536767074	78	female	castiglioneDAdda	castiglioneDAdda	castiglioneDAdda	pensionata	0	0	0	0	1	null	no	null	null	0	0	0	0	0	1	null	no	null	no	0	null	0	1	0	0	1	0	170	67	yes	yes	no	null	no	null	null	null	null	null	no	no	null	null
client1589536775080	33	male	castiglioneDAdda	castiglioneDAdda	other	Operaio	0	1	0	0	0	null	yes	null	null	0	0	0	1	0	0	null	no	null	no	0	null	0	1	0	0	1	0	165	65	yes	yes	no	null	no	null	null	null	null	null	no	yes	37.5	2020-02-22 00:00:00
client1589536778674	45	female	castiglioneDAdda	castiglioneDAdda	castiglioneDAdda	disoccupata	1	0	0	0	0	castiglione d'adda codogno lodi casale	yes	null	15	0	0	0	0	0	1	null	no	null	no	0	null	0	1	0	0	0	1	166	70	yes	yes	yes	null	no	null	null	null	null	null	no	no	null	null
client1589536787208	36	female	castiglioneDAdda	castiglioneDAdda	other	Impiegata agenzia entrate	0	1	0	0	0	null	no	null	null	0	0	0	1	0	0	null	no	null	no	0	null	0	1	0	0	1	0	167	80	yes	no	no	null	no	null	null	null	null	null	no	no	null	null
client1589536806798	68	male	castiglioneDAdda	castiglioneDAdda	castiglioneDAdda	pensionato	1	0	0	0	0	castiglione d'adda	yes	null	18	0	0	0	1	0	0	null	no	null	no	0	null	0	1	0	0	1	0	172	81	yes	yes	no	null	no	null	null	null	null	null	no	no	null	null
client1589536854263	83	male	castiglioneDAdda	castiglioneDAdda	castiglioneDAdda	pensionato	0	1	0	0	0	null	no	null	null	0	0	0	0	0	1	null	no	null	no	0	null	0	1	0	0	1	0	175	90	yes	yes	yes	null	no	null	null	null	null	null	no	no	null	null
client1589536874165	20	male	castiglioneDAdda	castiglioneDAdda	castiglioneDAdda	Impiegato	0	0	1	0	0	Stadio Sant'Angelo Lodigiano	no	null	null	0	0	0	1	0	0	null	no	null	no	0	null	0	1	0	0	1	0	183	75	no	null	no	null	no	null	null	null	null	null	no	no	null	null
client1589536893948	41	female	castiglioneDAdda	castiglioneDAdda	other	impiegata	1	0	0	0	0	Vacanza dal 09-02-2020 al 16-02-2020	yes	null	4	0	0	0	1	0	0	null	yes	artrite reumatoidecon spondilite della colonna vertebrale	no	0	null	0	1	0	0	1	0	160	52	yes	no	no	null	no	null	no	no	no	no	no	no	null	null
client1589536911906	68	male	castiglioneDAdda	castiglioneDAdda	castiglioneDAdda	ambulante	0	0	0	0	1	codogno casale	no	null	null	0	0	0	1	0	0	null	no	null	no	0	null	0	1	0	0	1	0	187	102	no	no	no	null	no	null	null	null	null	null	no	no	null	null
client1589536927122	31	female	castiglioneDAdda	other	other	copywriter	0	0	1	0	1	ristorante, palestra	no	null	null	0	0	0	1	0	0	null	no	null	no	0	null	0	1	0	0	1	0	158	52	no	no	no	null	no	null	no	no	no	no	no	no	null	null
client1589536937902	50	female	castiglioneDAdda	castiglioneDAdda	other	Avvocato	1	0	0	0	1	null	no	null	null	0	0	0	1	0	0	null	no	null	no	0	null	0	1	0	0	1	0	160	49	no	null	no	null	no	null	null	null	null	null	no	no	null	null
client1589536962328	52	female	castiglioneDAdda	castiglioneDAdda	other	bancaria	1	0	0	0	0	bar a Milano	no	null	null	0	0	1	0	0	0	ablazione cardiaca	no	null	yes	0	null	0	1	0	0	1	0	161	75	no	no	no	null	no	null	no	no	no	no	no	no	null	null
client1589536972345	66	male	castiglioneDAdda	castiglioneDAdda	castiglioneDAdda	Pensionato	0	1	0	0	0	null	no	null	null	0	0	0	0	1	1	null	no	null	yes	0	null	0	1	0	0	1	0	170	93	no	null	no	null	no	null	null	null	null	null	no	no	null	null
client1589537030030	69	female	castiglioneDAdda	castiglioneDAdda	other	stiratrice	0	1	0	0	0	null	no	null	null	0	0	0	1	0	0	null	no	null	no	0	null	0	1	0	0	1	0	157	65	no	no	no	null	no	null	null	null	null	null	no	no	null	null
client1589537040318	71	male	castiglioneDAdda	castiglioneDAdda	castiglioneDAdda	pensionato	0	1	0	0	0	null	no	null	null	0	0	0	1	0	0	null	no	null	no	0	null	0	1	0	0	1	0	178	78	no	no	no	null	no	null	no	no	no	no	no	no	null	null
client1589537042660	41	male	castiglioneDAdda	castiglioneDAdda	castiglioneDAdda	invalido	1	0	1	0	0	null	no	null	null	0	0	0	1	0	0	null	no	null	no	0	null	0	1	0	0	1	0	165	65	no	no	no	null	no	null	null	null	null	null	no	no	null	null
client1589537054795	18	male	castiglioneDAdda	castiglioneDAdda	other	studente	0	1	0	0	0	null	no	null	null	0	0	0	1	0	0	null	no	null	no	0	null	0	1	0	0	1	0	175	60	no	no	no	null	no	null	null	null	null	null	no	no	null	null
client1589537058458	43	female	castiglioneDAdda	castiglioneDAdda	other	insengante	0	0	0	0	1	milano lodi soresina	no	null	null	0	0	0	1	0	0	null	no	null	no	0	null	0	1	0	0	1	0	158	68	yes	yes	no	null	no	null	null	null	null	null	no	yes	38.3	2020-02-01 00:00:00
client1589955407523	12	male	castiglioneDAdda	castiglioneDAdda	castiglioneDAdda	Studente	0	0	1	0	0	Cremona calcio	no	null	null	0	0	0	1	0	0	null	no	null	no	0	null	0	1	0	0	1	0	163	43	yes	yes	no	null	no	null	null	null	null	null	no	no	null	null
client1589956556813	27	female	castiglioneDAdda	other	other	impiegata	1	0	1	0	1	milano	no	null	null	0	0	0	1	0	0	null	no	null	no	0	null	0	1	0	0	1	0	176	58	no	no	no	null	no	null	null	null	null	null	no	no	null	null
client1589957043733	62	female	other	other	castiglioneDAdda	barista	1	0	0	0	0	castiglione	no	null	null	0	0	0	1	0	0	null	no	null	no	0	null	0	1	0	0	0	1	159	57	no	no	no	null	no	null	null	null	null	null	no	no	null	null
client1589957367982	54	male	other	other	castiglioneDAdda	Agente assicurazione	1	0	0	0	0	null	yes	null	3	0	0	0	0	0	1	null	yes	null	no	0	null	0	1	0	0	1	0	174	80	no	null	no	null	no	null	null	null	null	null	no	no	null	null
client1589959471012	76	male	other	other	castiglioneDAdda	Agenzia viaggi	0	1	0	0	0	null	no	null	null	0	0	0	1	0	0	null	no	null	no	0	null	0	1	0	0	1	0	180	89	no	null	no	null	no	null	null	null	null	null	no	no	null	null
client1589959714098	64	female	other	other	castiglioneDAdda	titolare di agenzia viaggi	0	1	0	0	0	null	no	null	null	0	0	0	1	0	0	null	no	null	no	0	null	0	1	0	0	1	0	170	66	no	no	no	null	no	null	null	null	null	null	no	no	null	null
client1589960006113	56	female	other	other	castiglioneDAdda	commercialista	1	0	0	0	0	null	no	null	null	0	0	1	0	0	0	ipercolesterolemia	no	null	no	0	asma allergica	1	0	0	0	1	0	163	65	yes	yes	no	null	no	null	null	null	null	null	no	no	null	null
client1589960226680	44	female	other	other	castiglioneDAdda	Barista	1	0	0	0	0	posto di lavoro	yes	1995	3	0	0	0	1	0	0	null	no	null	no	0	null	0	1	0	0	1	0	155	50	yes	no	no	null	yes	negative	null	null	null	null	no	yes	37.3	2020-03-01 00:00:00
client1589963319220	56	female	other	other	castiglioneDAdda	Medico	0	1	0	0	0	null	no	null	null	0	0	0	1	0	0	null	no	null	no	0	null	0	1	0	0	1	0	154	52	no	null	yes	2020-03-01 00:00:00	yes	positive	null	null	null	null	yes	yes	38.5	2020-03-15 00:00:00
client1589966953049	41	male	other	castiglioneDAdda	other	Dirigente	0	0	0	0	1	null	no	null	null	0	0	0	1	0	0	null	no	null	no	0	null	0	1	0	0	1	0	179	86	no	null	no	null	no	null	null	null	null	null	no	no	null	null
client1589970960996	50	female	castiglioneDAdda	castiglioneDAdda	castiglioneDAdda	casalinga	0	1	0	0	0	null	no	null	null	0	0	0	0	0	1	null	no	null	yes	0	null	0	1	0	0	1	0	171	105	no	no	no	null	no	null	null	null	null	null	no	no	null	null
client1589972060685	58	female	other	other	castiglioneDAdda	Infermiera	0	1	0	0	0	null	no	null	null	0	0	0	0	0	1	null	no	null	no	0	null	0	1	0	0	1	0	165	68	no	null	yes	null	yes	negative	null	null	null	null	no	no	null	null
client1589975445248	47	female	castiglioneDAdda	castiglioneDAdda	castiglioneDAdda	Casalinga	0	1	0	0	0	null	no	null	null	0	0	0	0	0	1	null	no	null	no	0	null	0	1	0	0	1	0	168	80	no	null	no	null	no	null	null	null	null	null	no	no	null	null
client1589979708100	27	female	other	castiglioneDAdda	other	impiegata	1	0	0	0	1	castiglione d'adda codogno	yes	null	5	0	0	0	1	0	0	null	no	null	no	0	null	0	1	0	0	1	0	166	50	no	no	yes	null	yes	negative	no	no	yes	null	yes	no	null	null
client1589997529662	49	male	other	castiglioneDAdda	other	manager	0	1	0	0	0	null	no	null	null	0	0	0	1	0	0	null	no	null	no	0	null	0	1	0	0	1	0	178	75	no	no	no	null	no	null	null	null	null	null	no	no	null	null
client1589536463310	17	female	castiglioneDAdda	castiglioneDAdda	other	studentessa	0	0	1	0	0	scuola	no	null	null	0	0	0	1	0	0	null	no	null	no	1	null	0	0	0	0	1	0	164	51.5	yes	no	no	null	no	null	no	no	no	no	no	no	null	null
client1589535871463	56	male	castiglioneDAdda	castiglioneDAdda	castiglioneDAdda	disoccupato	0	1	0	0	0	null	no	null	null	0	0	0	0	0	1	null	no	null	no	0	null	0	1	0	0	1	0	186	98	no	no	yes	2020-02-15 00:00:00	no	null	null	null	null	null	no	no	null	null
client1589536140827	75	female	castiglioneDAdda	castiglioneDAdda	castiglioneDAdda	pensionata	0	0	0	1	0	volontaria istituto milani	no	null	null	0	0	0	0	0	1	null	yes	Artrosi	no	0	null	0	1	0	0	1	0	162	48	no	no	no	null	no	null	null	null	yes	null	no	no	null	null
client1589536006188	31	male	castiglioneDAdda	castiglioneDAdda	other	personal trainer	1	0	1	0	1	null	yes	null	10	0	0	0	1	0	0	null	no	null	no	0	null	0	1	0	0	1	0	168	65	yes	no	no	null	no	null	null	null	null	null	no	no	null	null
client1589957161208	49	female	other	other	castiglioneDAdda	commerciante	1	0	0	0	1	null	no	null	null	0	0	0	1	0	0	null	no	null	no	0	null	0	1	0	0	1	0	158	47	no	no	yes	2020-02-20 00:00:00	no	null	no	no	yes	no	no	yes	37.2	2020-02-23 00:00:00
client1589535885695	63	female	castiglioneDAdda	castiglioneDAdda	other	segretaria liceo Maffeo Vegio	1	0	0	1	1	locali da ballo	no	null	null	0	0	0	1	0	0	null	no	null	no	0	null	0	1	0	0	0	1	158	51	no	no	no	null	no	null	no	no	no	no	no	no	null	null
client1589536008131	59	male	castiglioneDAdda	castiglioneDAdda	castiglioneDAdda	BARISTA	1	0	1	0	1	Pizzerie Palestra Kiesi Casalpusterlengo	no	null	null	0	0	0	0	0	1	null	no	null	no	0	null	0	1	0	0	1	0	174	80	yes	yes	yes	2020-02-20 00:00:00	yes	null	null	null	null	null	no	yes	38	2020-02-18 00:00:00
client1589536365411	83	female	castiglioneDAdda	castiglioneDAdda	castiglioneDAdda	casalinga	0	0	0	0	1	volontaria rsa	no	null	null	0	0	0	0	0	1	null	no	null	no	0	null	0	1	0	0	1	0	155	78	yes	yes	no	null	no	null	null	null	null	null	no	no	null	null
client1589535750098	71	male	castiglioneDAdda	castiglioneDAdda	castiglioneDAdda	pensionato	1	0	1	1	1	null	no	null	null	0	0	0	1	0	0	null	no	null	no	0	null	0	1	0	0	1	0	170	60	no	no	no	null	yes	positive	yes	no	yes	yes	yes	yes	37.6	2020-02-20 00:00:00
client1589535675217	64	male	castiglioneDAdda	castiglioneDAdda	castiglioneDAdda	pensionato	0	1	0	0	0	null	no	null	null	0	0	0	0	0	1	null	no	null	yes	0	null	0	1	0	0	1	0	165	85	no	no	no	null	yes	positive	yes	no	yes	null	yes	yes	39	2020-03-01 00:00:00
client1589536499401	78	female	castiglioneDAdda	castiglioneDAdda	castiglioneDAdda	pensionata	0	1	0	0	0	null	yes	1990	10	0	0	0	0	0	1	null	yes	artrosi generica deformante	no	0	null	0	1	0	0	1	0	156	55	yes	yes	no	null	no	null	yes	no	no	no	no	no	null	null
client1589535512085	73	female	castiglioneDAdda	castiglioneDAdda	castiglioneDAdda	Pensionata	0	1	0	0	0	null	yes	null	6	0	0	0	1	0	0	null	no	null	no	0	null	0	0	1	0	1	0	160	48	no	null	yes	2020-02-22 00:00:00	no	null	null	null	null	null	no	no	null	null
client1589537060273	64	male	castiglioneDAdda	castiglioneDAdda	castiglioneDAdda	pensionato	0	0	0	1	0	null	no	null	null	0	0	0	1	0	0	null	no	null	no	0	terzo grado	0	0	1	0	1	0	170	74	yes	yes	yes	null	no	null	null	null	null	null	no	no	null	null
client1589535748599	62	male	castiglioneDAdda	castiglioneDAdda	castiglioneDAdda	pensionato	1	0	0	1	1	null	no	null	null	0	0	0	1	0	0	null	no	null	no	0	null	0	1	0	0	1	0	172	60	no	no	yes	null	yes	positive	null	null	null	null	yes	no	null	null
client1589536213733	57	female	castiglioneDAdda	castiglioneDAdda	other	Insegnante	0	0	0	0	1	Pizzeria, capodanno a Roma con sintomi	no	null	null	0	0	0	1	0	0	null	no	null	no	0	null	0	1	0	0	1	0	160	63	no	null	yes	2020-02-19 00:00:00	yes	positive	no	no	yes	no	yes	yes	38.5	2020-02-22 00:00:00
client1589535748852	65	male	castiglioneDAdda	castiglioneDAdda	castiglioneDAdda	pensionato	0	0	1	0	0	palestre	no	null	null	0	0	0	1	0	0	null	no	null	no	0	null	0	1	0	0	1	0	172	75	no	no	yes	2020-02-20 00:00:00	no	null	no	no	no	no	no	yes	38	2020-02-24 00:00:00
client1589535524087	83	female	castiglioneDAdda	castiglioneDAdda	castiglioneDAdda	pensionata	0	1	0	0	0	null	no	null	null	0	1	0	0	0	1	null	no	null	yes	0	null	0	1	0	0	1	0	150	50	yes	yes	no	null	no	null	null	null	null	null	no	yes	37.5	2020-02-29 00:00:00
client1589535965472	88	female	castiglioneDAdda	castiglioneDAdda	castiglioneDAdda	pensionata	0	1	0	0	0	null	no	null	null	0	0	0	0	0	1	null	no	null	no	0	null	0	1	0	0	1	0	150	46	yes	yes	no	null	no	null	no	no	no	no	no	no	null	null
client1589535430686	85	male	castiglioneDAdda	castiglioneDAdda	castiglioneDAdda	Pensionato	0	1	0	0	0	null	no	null	null	0	0	0	0	0	1	null	no	null	yes	0	null	0	1	0	0	1	0	170	71	yes	yes	no	null	no	null	null	null	null	null	no	yes	38	2020-02-22 00:00:00
client1589536147702	61	male	castiglioneDAdda	castiglioneDAdda	other	pensionato	0	0	1	0	0	null	no	null	null	0	0	0	1	0	0	null	no	null	no	0	null	0	1	0	0	1	0	174	68	no	no	no	null	yes	negative	null	null	null	null	no	no	null	null
client1589535596736	79	male	castiglioneDAdda	castiglioneDAdda	castiglioneDAdda	Pensionato	1	0	0	0	0	Bar Tentazione	no	null	null	0	0	0	0	0	1	null	no	null	no	0	null	0	1	0	0	0	1	161	65	yes	yes	no	null	no	null	null	null	null	null	no	yes	38.2	2020-01-30 00:00:00
client1589536507085	75	female	castiglioneDAdda	castiglioneDAdda	castiglioneDAdda	pensionata	0	1	0	0	0	null	yes	null	7	0	0	1	0	0	1	portatrice di pacemaker	yes	artrosi	no	0	null	0	0	1	0	1	0	157	50	yes	yes	no	null	no	null	null	null	null	null	no	yes	37.5	2020-11-07 00:00:00
client1589536544210	76	female	castiglioneDAdda	castiglioneDAdda	castiglioneDAdda	pensionata	1	0	0	0	0	null	no	null	null	0	0	0	0	0	1	null	no	null	yes	1	null	0	0	0	0	1	0	158	59	yes	yes	yes	2020-02-25 00:00:00	no	null	null	null	null	null	no	no	null	null
client1589535321982	73	female	castiglioneDAdda	castiglioneDAdda	castiglioneDAdda	pensionata	0	1	0	0	0	null	no	null	null	0	0	0	1	0	0	null	yes	sclerodermia	no	0	null	0	1	0	0	1	0	157	39	yes	yes	yes	2020-03-04 00:00:00	no	null	no	no	yes	no	no	no	null	null
client1589536741696	48	male	castiglioneDAdda	castiglioneDAdda	castiglioneDAdda	artigiano	1	0	0	0	1	castiglione d'adda	no	null	null	0	0	0	1	0	0	null	no	null	no	0	null	0	1	0	0	1	0	182	75	no	no	yes	null	no	null	null	null	null	null	no	no	null	null
client1589536058805	25	female	castiglioneDAdda	castiglioneDAdda	other	operaia	1	0	1	0	1	null	no	null	null	0	0	0	1	0	0	null	no	null	no	0	null	0	1	0	0	1	0	148	60	no	no	no	null	no	null	null	null	null	null	no	no	null	null
client1589536552337	33	male	castiglioneDAdda	castiglioneDAdda	other	barista	1	0	0	0	0	null	yes	2001	10	0	0	0	1	0	0	null	no	null	no	0	null	0	1	0	0	1	0	170	64	no	no	no	null	no	null	no	no	yes	no	no	no	null	null
client1589535739815	75	male	castiglioneDAdda	castiglioneDAdda	castiglioneDAdda	pensionato	1	0	0	0	0	castiglione d'adda	no	null	null	0	0	0	0	0	1	null	no	null	no	0	null	0	1	0	0	1	0	165	73	no	no	no	null	yes	negative	yes	no	yes	null	yes	yes	null	null
client1589536118284	44	female	castiglioneDAdda	castiglioneDAdda	castiglioneDAdda	disoccupata	0	1	0	0	0	null	no	null	null	0	0	0	0	0	1	null	no	null	no	0	null	0	1	0	0	1	0	176	80	no	null	no	null	no	null	null	null	null	null	no	no	null	null
client1589536083290	59	male	castiglioneDAdda	castiglioneDAdda	other	disoccupato	1	0	0	1	1	null	yes	1975	20	0	0	0	1	0	0	null	no	null	no	0	null	0	1	0	0	1	0	175	78	no	no	no	null	no	null	no	no	no	no	no	no	null	null
client1589972101706	68	male	other	other	other	pensionato	0	1	0	0	0	null	no	null	null	0	0	0	0	0	1	null	no	null	yes	0	null	0	1	0	0	1	0	173	80	yes	no	no	null	no	null	null	null	null	null	no	yes	38	2020-03-09 00:00:00
client1589536641225	62	female	castiglioneDAdda	castiglioneDAdda	castiglioneDAdda	casalinga	0	1	0	0	0	null	no	null	null	0	0	0	1	0	0	null	no	null	no	0	null	0	1	0	0	1	0	156	65	no	null	no	null	no	null	null	null	null	null	no	no	null	null
client1589536665593	79	female	castiglioneDAdda	castiglioneDAdda	other	pensionata	0	1	0	0	0	null	no	null	null	0	0	0	0	0	1	null	no	null	no	0	null	0	1	0	0	1	0	160	70	no	no	yes	2020-02-20 00:00:00	no	null	no	no	no	no	no	no	null	null
client1589536856013	49	male	castiglioneDAdda	castiglioneDAdda	castiglioneDAdda	autista	0	1	0	0	0	null	no	null	null	0	0	0	1	0	0	null	no	null	no	0	null	0	1	0	0	1	0	185	107	no	no	no	null	yes	negative	null	null	null	null	no	no	null	null
client1589535453272	43	female	castiglioneDAdda	castiglioneDAdda	other	operaia	1	0	0	0	0	Caffè Alfieri	yes	1999	10	0	0	0	1	0	0	null	no	null	no	0	null	0	1	0	0	1	0	158	51	no	no	no	null	no	null	no	no	no	no	no	no	null	null
client1589535285299	74	female	castiglioneDAdda	castiglioneDAdda	castiglioneDAdda	pensionata	0	1	0	0	0	null	no	null	null	0	0	0	0	0	1	null	no	null	no	0	null	0	1	0	0	1	0	165	80	yes	yes	yes	2020-02-28 00:00:00	no	null	null	null	null	null	no	no	null	null
client1589536161636	48	male	castiglioneDAdda	castiglioneDAdda	castiglioneDAdda	disoccupato	0	1	0	0	0	null	no	null	null	0	0	0	1	0	0	null	no	null	no	0	null	0	1	0	0	1	0	158	58	no	no	no	null	no	null	null	null	null	null	no	no	null	null
client1589535451497	70	female	castiglioneDAdda	castiglioneDAdda	castiglioneDAdda	pensionata	1	0	0	0	0	castiglione d'adda	no	null	null	0	1	0	0	0	1	null	no	null	no	0	null	0	1	0	0	1	0	160	90	no	no	no	null	no	null	null	null	null	null	no	no	null	null
client1589535474286	72	male	castiglioneDAdda	castiglioneDAdda	other	pensionato	1	0	0	0	0	null	no	null	null	0	0	0	0	0	1	null	no	null	no	0	null	0	1	0	0	1	0	170	93	no	no	no	null	no	null	no	no	no	no	no	yes	38.4	2020-02-23 00:00:00
client1589535474775	35	male	castiglioneDAdda	castiglioneDAdda	other	operaio	1	0	1	0	0	null	no	null	null	0	0	0	1	0	0	null	no	null	no	0	null	0	1	0	0	1	0	170	82	no	no	no	null	no	null	null	null	null	null	no	no	null	null
client1589535273985	49	male	castiglioneDAdda	castiglioneDAdda	other	disoccupato	1	0	1	1	1	null	no	null	null	0	0	0	1	0	0	null	no	null	no	0	null	0	1	0	0	1	0	175	70	no	no	no	null	no	null	no	no	no	no	no	no	null	null
client1589536656762	81	female	castiglioneDAdda	castiglioneDAdda	castiglioneDAdda	Pensionata	1	0	0	0	0	null	no	null	null	0	0	0	0	0	1	null	no	null	no	0	null	0	1	0	0	1	0	159	65	no	null	no	null	no	null	null	null	null	null	no	yes	37.8	2020-02-14 00:00:00
client1589536329188	73	male	castiglioneDAdda	castiglioneDAdda	castiglioneDAdda	pensionato	0	1	0	0	0	null	no	null	null	0	0	1	0	1	0	null	yes	null	yes	0	null	0	1	0	0	1	0	183	110	yes	yes	no	null	no	null	no	no	no	no	no	no	null	null
client1589536053711	31	female	castiglioneDAdda	castiglioneDAdda	castiglioneDAdda	casalinga	1	0	0	0	1	castiglione d'adda lodi codogno casale	no	null	null	0	0	0	1	0	0	null	no	null	no	0	null	0	1	0	0	1	0	157	51	no	no	yes	null	no	null	null	null	null	null	no	no	null	null
client1589535795809	56	male	castiglioneDAdda	castiglioneDAdda	other	Operaio	1	0	0	0	0	null	yes	1985	10	0	0	0	1	0	0	null	no	null	no	0	null	0	1	0	0	1	0	190	70	no	no	no	null	no	null	no	no	no	no	no	no	null	null
client1589535796155	55	male	castiglioneDAdda	castiglioneDAdda	castiglioneDAdda	parrucchiere	1	0	0	0	0	castiglione lodi codogno casale piacenza	yes	null	15	0	0	1	0	0	0	null	no	null	no	0	null	0	1	0	0	1	0	170	69	no	no	no	null	no	null	null	null	null	null	no	no	null	null
client1589536872754	43	male	castiglioneDAdda	castiglioneDAdda	other	imprenditore	0	0	1	0	0	codogno stadio	no	null	null	0	0	0	1	0	0	null	no	null	no	0	null	0	1	0	0	1	0	187	87	no	no	no	null	yes	negative	null	null	null	null	no	no	null	null
client1589536228430	55	male	castiglioneDAdda	castiglioneDAdda	other	operaio	0	1	0	0	0	null	yes	1985	15	0	0	0	1	0	0	null	no	null	no	0	null	0	1	0	0	1	0	177	70	no	no	no	null	no	null	null	null	null	null	no	no	null	null
client1589536227412	63	male	castiglioneDAdda	castiglioneDAdda	other	insengante	0	1	0	0	0	null	yes	null	20	0	0	0	1	0	0	null	no	null	no	0	null	0	1	0	0	1	0	178	72	no	no	no	null	no	null	null	null	null	null	no	no	null	null
client1589535561688	83	female	castiglioneDAdda	castiglioneDAdda	castiglioneDAdda	pensionata	0	1	0	0	0	null	no	null	null	0	0	0	0	0	1	null	no	null	no	0	null	0	1	0	0	1	0	160	51	yes	yes	no	null	no	null	no	no	no	no	no	no	null	null
client1589982629311	62	male	other	other	other	pensione	0	1	0	0	0	null	no	null	null	0	0	1	0	0	1	null	no	null	no	0	null	0	1	0	0	1	0	179	75	yes	yes	no	null	no	null	null	null	null	null	no	no	null	null
client1589536177845	32	female	castiglioneDAdda	castiglioneDAdda	other	insegnante	0	1	0	0	0	null	no	null	null	0	0	1	0	0	0	stenosi	no	null	no	0	null	0	1	0	0	1	0	175	62	yes	yes	yes	null	yes	positive	yes	no	yes	yes	yes	no	null	null
client1589536164560	71	female	castiglioneDAdda	castiglioneDAdda	other	pensionata	1	0	0	0	0	Bar tentazione	no	null	null	0	0	0	1	0	0	null	yes	null	no	0	null	0	1	0	0	1	0	155	50	no	no	yes	2020-03-12 00:00:00	no	null	no	no	yes	no	no	no	null	null
client1589984604270	67	male	other	other	other	pensionato	0	0	0	1	0	null	no	null	null	0	0	0	0	0	1	null	no	null	no	0	trombocitemia idiopatica	0	1	0	0	1	0	170	59	yes	yes	yes	2020-02-20 00:00:00	no	null	no	no	no	no	no	no	null	null
client1589536018398	58	male	castiglioneDAdda	castiglioneDAdda	other	Insegnante	0	1	0	0	0	null	no	null	null	0	0	0	1	0	0	null	no	null	no	0	null	0	1	0	0	1	0	168	65	no	null	no	null	no	null	null	null	null	null	no	no	null	null
client1589535839494	46	female	castiglioneDAdda	castiglioneDAdda	other	casalinga	0	0	1	0	0	palestra Fombio	no	null	null	0	0	1	0	0	0	intervento di plastica mitralica	no	null	no	0	null	0	1	0	0	1	0	161	58	yes	yes	no	null	no	null	no	no	no	no	no	no	null	null
client1589535852800	55	female	castiglioneDAdda	castiglioneDAdda	castiglioneDAdda	casalinga	1	0	0	0	1	codogno castiglione d'adda	no	null	null	0	0	0	1	0	0	null	yes	rettocolite ulcerosa	no	0	null	0	1	0	0	1	0	150	62	no	no	yes	null	no	null	null	null	null	null	no	no	null	null
client1589536001931	57	female	castiglioneDAdda	castiglioneDAdda	castiglioneDAdda	disoccupata	0	1	0	0	0	null	yes	null	8	0	0	0	1	0	0	null	no	null	no	0	null	0	1	0	0	1	0	158	59	no	no	yes	2020-02-15 00:00:00	no	null	null	null	null	null	no	no	null	null
client1589535376565	60	male	castiglioneDAdda	castiglioneDAdda	castiglioneDAdda	disoccupato	1	0	1	0	1	castiglione d'adda codogno	no	null	null	0	0	0	1	0	0	null	no	null	no	0	null	0	1	0	0	1	0	169	70	no	no	no	null	no	null	null	null	null	null	no	no	null	null
client1589535552888	71	female	castiglioneDAdda	castiglioneDAdda	castiglioneDAdda	Pensionata	0	1	0	0	0	null	no	null	null	0	0	0	1	0	0	null	no	null	no	0	null	0	1	0	0	1	0	155	67	yes	yes	no	null	no	null	null	null	null	null	no	no	null	null
client1589535434324	32	female	castiglioneDAdda	castiglioneDAdda	other	impiegata	1	0	0	0	1	crema lodi cremona piacenza lodi	no	null	null	0	0	0	1	0	0	null	no	null	no	0	null	0	1	0	0	1	0	170	55	no	no	yes	null	no	null	null	null	null	null	no	yes	38.5	2020-02-24 00:00:00
client1589536100883	27	male	castiglioneDAdda	castiglioneDAdda	other	Agente immobiliare	1	0	0	0	1	null	no	null	null	0	0	0	1	0	0	null	no	null	no	0	null	0	1	0	0	1	0	180	91	no	null	yes	2020-02-21 00:00:00	no	null	null	null	null	null	no	no	null	null
client1589536123065	74	male	castiglioneDAdda	castiglioneDAdda	castiglioneDAdda	pensionato	0	1	0	0	0	null	no	null	null	0	1	0	0	1	1	null	no	null	yes	0	null	0	1	0	0	1	0	170	77	yes	yes	no	null	no	null	null	null	null	null	no	no	null	null
client1589535545740	75	female	castiglioneDAdda	castiglioneDAdda	castiglioneDAdda	Pensionata	0	0	0	0	1	Discoteca l'impero (codogno),ginnastica oratorio San Luigi	no	null	null	0	1	0	0	0	0	null	no	null	no	0	null	0	1	0	0	1	0	162	74	yes	yes	yes	2020-02-19 00:00:00	no	null	null	null	null	null	no	no	null	null
client1589536242010	50	male	castiglioneDAdda	castiglioneDAdda	other	operaio	0	0	1	0	0	piscina Casalpusterlengo	no	null	null	0	0	0	1	0	0	null	no	null	no	0	null	0	1	0	0	1	0	172	58	no	no	no	null	no	null	no	no	no	no	no	no	null	null
client1589535581343	27	male	castiglioneDAdda	castiglioneDAdda	other	Operaio meccanico auto	0	0	1	0	0	Skyline Codogno	no	null	null	0	0	0	1	0	0	null	no	null	no	0	null	0	1	0	0	1	0	180	61	no	null	yes	null	yes	positive	null	null	null	null	yes	yes	38.5	2020-02-19 00:00:00
client1589535359457	70	female	castiglioneDAdda	castiglioneDAdda	castiglioneDAdda	pensionata	0	1	0	0	0	null	no	null	null	0	0	0	0	0	1	null	no	null	no	0	null	0	1	0	0	1	0	164	87	yes	yes	no	null	no	null	null	null	null	null	no	yes	38.5	2020-03-10 00:00:00
client1589536123651	40	male	castiglioneDAdda	castiglioneDAdda	other	impiegato geometra magazzino edile	1	0	0	0	0	caffè alfieri, skyline nuoto e palestra	no	null	null	0	0	0	1	0	0	null	no	null	no	0	null	0	1	0	0	1	0	186	79	yes	yes	no	null	no	null	null	null	null	null	no	no	null	null
client1589535270994	84	male	castiglioneDAdda	castiglioneDAdda	other	pensionato	1	0	0	0	0	null	no	null	null	0	1	0	0	0	0	cardiomiopatia dilatava portatore ICD	no	null	no	0	null	0	1	0	0	1	0	181	100	yes	yes	no	null	no	null	no	no	no	no	no	yes	38.4	2020-03-04 00:00:00
client1589536529354	68	female	castiglioneDAdda	castiglioneDAdda	castiglioneDAdda	casalinga	1	0	0	0	0	castiglione d'adda	no	null	null	0	1	0	0	0	1	null	no	null	no	0	null	0	1	0	0	1	0	170	65	yes	yes	no	null	no	null	null	null	null	null	no	yes	39.5	2020-02-16 00:00:00
client1589535353234	63	male	castiglioneDAdda	castiglioneDAdda	castiglioneDAdda	architetto	1	0	0	0	0	Bar Codogno	no	null	null	0	0	0	1	0	0	null	no	null	no	0	null	0	1	0	0	1	0	185	90	yes	no	no	null	no	null	no	no	no	no	no	no	null	null
client1589536051948	44	male	castiglioneDAdda	castiglioneDAdda	other	Scavatorista	0	1	0	0	0	null	yes	1990	20	0	0	0	1	0	0	null	no	null	no	0	null	0	1	0	0	1	0	175	71	no	null	no	null	no	null	null	null	null	null	no	no	null	null
client1589535950109	31	male	castiglioneDAdda	castiglioneDAdda	other	movimento terra	1	0	0	0	0	castiglione d'adda	yes	null	19	0	0	0	1	0	0	null	no	null	no	0	null	0	1	0	0	1	0	180	75	no	no	yes	null	no	null	null	null	null	null	no	no	null	null
client1589536773276	45	female	castiglioneDAdda	castiglioneDAdda	other	infermiera	0	1	0	0	0	null	no	null	null	0	0	0	0	0	1	null	no	null	no	0	null	0	1	0	0	1	0	168	78	yes	no	yes	null	yes	negative	null	null	null	null	yes	yes	37.5	2020-03-01 00:00:00
client1589536877101	33	female	castiglioneDAdda	castiglioneDAdda	other	operaia	0	0	1	0	0	centro ippico	no	null	null	0	0	0	1	0	0	null	no	null	no	0	null	0	1	0	0	1	0	165	55	no	no	no	null	no	null	no	no	no	no	no	no	null	null
client1589536148806	26	female	castiglioneDAdda	castiglioneDAdda	other	assistente sociale	1	0	0	0	0	null	no	null	null	0	0	0	1	0	0	null	no	null	no	0	null	0	1	0	0	1	0	168	62	no	no	no	null	no	null	null	null	null	null	no	no	null	null
client1589536025467	24	female	castiglioneDAdda	castiglioneDAdda	other	insegnante, studentessa universitaria (bicocca milano)	0	0	1	1	1	Palestra freetime (san fiorano), ospedale piacenza, soresina (torre civica), crema (centro) oratorio castiglione d'adda	no	null	null	0	0	0	1	0	0	null	no	null	no	1	null	0	0	0	0	1	0	165	90	yes	yes	yes	2020-02-20 00:00:00	no	null	null	null	null	null	no	yes	37.3	2020-02-09 00:00:00
client1589535309856	57	male	castiglioneDAdda	castiglioneDAdda	other	venditore	0	0	0	0	1	lombardia	no	null	null	0	0	0	1	0	0	null	no	null	no	0	null	0	1	0	0	1	0	180	72	no	no	no	null	yes	negative	null	null	null	null	no	no	null	null
client1589535320666	51	female	castiglioneDAdda	castiglioneDAdda	other	impiegata	1	0	0	0	1	null	no	null	null	0	0	0	1	0	0	null	no	null	no	0	null	0	1	0	0	1	0	172	68	no	no	yes	2020-02-15 00:00:00	no	null	null	null	null	null	no	no	null	null
client1589535337956	43	female	castiglioneDAdda	castiglioneDAdda	other	Impiegata	0	1	0	0	0	null	no	null	null	0	0	0	1	0	0	null	no	null	no	0	null	0	1	0	0	1	0	165	58	no	null	yes	2020-02-28 00:00:00	no	null	null	null	null	null	no	no	null	null
client1589535388792	40	male	castiglioneDAdda	castiglioneDAdda	other	Responsabile Customer Service	1	0	0	1	0	Pizzeria tentazione e oratorio	no	null	null	0	0	0	1	0	0	null	no	null	no	0	null	0	1	0	0	1	0	185	92	no	null	yes	2020-02-15 00:00:00	no	null	null	null	null	null	no	no	null	null
client1589535392426	47	male	castiglioneDAdda	castiglioneDAdda	other	magazziniere	1	0	0	0	0	castiglione d'adda codogno	yes	1992	10	0	0	0	1	0	0	null	no	null	no	0	null	0	1	0	0	1	0	165	65	yes	no	yes	null	no	null	null	null	null	null	no	no	null	null
client1589535407637	57	male	castiglioneDAdda	castiglioneDAdda	other	magazziniere	1	0	1	0	0	null	no	null	null	0	0	0	1	0	0	null	no	null	no	0	null	0	1	0	0	1	0	168	65	yes	no	no	null	no	null	no	no	no	no	no	no	null	null
client1589535408137	24	male	castiglioneDAdda	castiglioneDAdda	other	Controllo qualità	1	0	1	0	1	null	no	null	null	0	0	0	1	0	0	null	no	null	no	0	null	0	1	0	0	1	0	176	61	no	null	no	null	no	null	null	null	null	null	no	yes	37.8	2020-02-28 00:00:00
client1589535408483	13	male	castiglioneDAdda	castiglioneDAdda	other	studente	0	1	0	0	0	null	no	null	null	0	0	0	1	0	0	null	no	null	no	0	null	0	1	0	0	1	0	160	32	no	no	no	null	no	null	null	null	null	null	no	yes	38	2020-02-01 00:00:00
client1589535435555	50	female	castiglioneDAdda	castiglioneDAdda	castiglioneDAdda	operaia	1	0	0	0	0	castiglione d'adda	yes	null	10	0	0	0	1	0	0	null	no	null	no	0	null	0	1	0	0	1	0	167	63	no	no	yes	null	yes	negative	null	null	null	null	no	no	null	null
client1589535444950	69	male	castiglioneDAdda	castiglioneDAdda	castiglioneDAdda	Pensionato	1	0	0	0	0	Bar meeting Bar La Tentazione	yes	1970	20	0	0	0	0	0	1	null	no	null	no	0	null	0	1	0	0	1	0	165	80	no	null	no	null	no	null	null	null	null	null	no	no	null	null
client1589535445299	73	female	castiglioneDAdda	castiglioneDAdda	castiglioneDAdda	PENSIONATA	0	1	0	0	0	null	no	null	null	0	1	0	0	0	1	null	no	null	no	0	null	0	1	0	0	1	0	170	70	yes	yes	no	null	no	null	null	null	null	null	no	no	null	null
client1589535477235	37	female	castiglioneDAdda	castiglioneDAdda	other	Pronto soccorso	1	0	0	1	0	null	no	null	null	0	0	0	1	0	0	null	no	null	no	0	null	0	1	0	0	1	0	170	74	no	no	yes	2020-02-15 00:00:00	yes	negative	null	null	null	null	yes	no	null	null
client1589535482534	74	male	castiglioneDAdda	castiglioneDAdda	other	pensionato	1	0	0	0	0	null	no	null	null	0	0	1	0	0	0	problemi cardiaci, ischemia, stent 14anni fa	no	null	no	0	CPAP per apnea notturna	1	0	0	0	1	0	170	92	yes	yes	no	null	no	null	no	no	no	no	no	no	null	null
client1589535516468	46	male	castiglioneDAdda	castiglioneDAdda	other	impiegato	0	0	1	1	0	oratorio, chiesa, palestra, scuola	no	null	null	0	0	0	1	0	0	null	no	null	no	0	null	0	1	0	0	0	1	165	68	yes	yes	no	null	no	null	no	no	no	no	no	no	null	null
client1589535531807	49	male	castiglioneDAdda	castiglioneDAdda	other	Autista	1	0	0	0	0	null	no	null	null	0	0	0	1	0	0	null	no	null	no	0	null	0	1	0	0	1	0	175	75	no	no	no	null	no	null	null	null	null	null	no	no	null	null
client1589535539180	56	male	castiglioneDAdda	castiglioneDAdda	other	impiegato	1	0	0	0	0	attività sociali, messe	yes	1991	10	0	1	0	0	0	0	null	no	null	no	0	null	0	1	0	0	1	0	183	95	no	no	no	null	no	null	no	no	no	no	no	no	null	null
client1589535555656	25	female	castiglioneDAdda	castiglioneDAdda	other	studente barista	1	0	0	0	0	codogno castiglione d'adda	yes	null	20	0	0	0	1	0	0	null	no	null	no	0	null	0	1	0	0	1	0	168	48	no	no	no	null	no	null	null	null	null	null	no	no	null	null
client1589535555904	28	female	castiglioneDAdda	castiglioneDAdda	other	Revisore	1	0	0	0	0	null	no	null	null	0	0	0	1	0	0	null	no	null	no	0	null	0	1	0	0	1	0	168	44	no	no	no	null	no	null	no	no	no	no	no	no	null	null
client1589535561361	57	female	castiglioneDAdda	castiglioneDAdda	castiglioneDAdda	insegnante	1	0	0	0	1	piacenza castiglione d'adda	no	null	null	0	0	0	1	0	0	null	no	null	no	0	null	0	1	0	0	1	0	153	73	yes	yes	no	null	no	null	null	null	null	null	no	yes	39.5	2020-01-25 00:00:00
client1589535572753	67	male	castiglioneDAdda	castiglioneDAdda	other	pensionato	0	1	0	0	0	null	no	null	null	0	0	0	1	0	0	null	yes	artrosi mani	no	0	null	0	1	0	0	1	0	178	68	yes	no	no	null	no	null	no	no	no	no	no	no	null	null
client1589535574539	34	male	castiglioneDAdda	castiglioneDAdda	other	impiegato	0	0	1	0	0	palestra Pieve Fissiraga	no	null	null	0	0	0	1	0	0	null	no	null	no	0	null	0	1	0	0	1	0	188	100	no	no	no	null	no	null	no	no	no	no	no	no	null	null
client1589535646818	20	female	castiglioneDAdda	castiglioneDAdda	other	studente	1	0	1	0	1	crema castiglione d'adda milano piacenza cadogno	no	null	null	0	0	0	1	0	0	null	no	null	no	0	null	0	1	0	0	1	0	162	51	no	no	no	null	no	null	null	null	null	null	no	no	null	null
client1589535649807	21	male	castiglioneDAdda	castiglioneDAdda	castiglioneDAdda	Disoccupato	1	0	0	0	1	Bar codogno casale Pc	yes	2018	5	0	0	0	1	0	0	null	no	null	no	0	null	0	1	0	0	1	0	178	67	yes	no	no	null	no	null	null	null	null	null	no	no	null	null
client1589535650130	19	male	castiglioneDAdda	castiglioneDAdda	other	studente	1	0	0	0	0	codogno casalpusterlengo	no	null	null	0	0	0	1	0	0	null	no	null	no	0	null	0	1	0	0	1	0	184	72	no	no	no	null	no	null	null	null	null	null	no	no	null	null
client1589535650494	57	male	castiglioneDAdda	castiglioneDAdda	other	operaio	0	1	0	0	0	null	no	null	null	0	0	0	1	0	0	null	no	null	no	0	null	0	1	0	0	1	0	180	78	no	no	no	null	no	null	no	no	no	no	no	no	null	null
client1589535654401	25	female	castiglioneDAdda	castiglioneDAdda	other	Studentessa	1	0	0	0	1	null	no	null	null	0	0	0	1	0	0	null	no	null	no	0	null	0	1	0	0	1	0	182	100	yes	yes	no	null	no	null	null	null	null	null	no	no	null	null
client1589535703571	61	female	castiglioneDAdda	castiglioneDAdda	castiglioneDAdda	Pensionata	1	0	0	0	0	Bar Meeting Bar La Tentazione	no	null	null	0	0	0	1	0	0	null	no	null	no	0	Embolia polmonare	1	0	0	0	1	0	170	90	yes	no	no	null	no	null	null	null	null	null	no	no	null	null
client1589535707108	77	female	castiglioneDAdda	castiglioneDAdda	castiglioneDAdda	Pensionata	0	1	0	0	0	null	no	null	null	0	0	0	1	0	0	null	no	null	no	0	null	0	1	0	0	1	0	160	43	no	null	no	null	no	null	null	null	null	null	no	no	null	null
client1589535717412	26	male	castiglioneDAdda	castiglioneDAdda	other	Furgonista	1	0	0	0	1	null	yes	2010	10	0	0	0	1	0	0	null	no	null	no	0	pneumotorace spontaneo	1	0	0	0	1	0	183	63	no	no	no	null	no	null	no	no	no	no	no	no	null	null
client1589535717693	54	male	castiglioneDAdda	castiglioneDAdda	other	Macellaio	0	1	0	0	0	null	yes	1984	7	0	0	0	1	0	0	null	no	null	no	0	null	0	1	0	0	1	0	168	67	no	null	no	null	no	null	null	null	null	null	no	no	null	null
client1589535752415	18	female	castiglioneDAdda	castiglioneDAdda	other	studentessa	0	0	1	0	0	palestra oratorio	no	null	null	0	0	0	1	0	0	null	no	null	no	0	null	0	1	0	0	1	0	167	58	no	no	no	null	no	null	no	no	no	no	no	no	null	null
client1589535752770	17	female	castiglioneDAdda	castiglioneDAdda	other	Studentessa	1	0	0	1	1	Oratorio locali codogno	no	null	null	0	0	0	1	0	0	null	no	null	no	0	null	0	1	0	0	1	0	158	56	no	null	no	null	no	null	null	null	null	null	no	yes	38.5	2020-01-25 00:00:00
client1589535753086	56	female	castiglioneDAdda	castiglioneDAdda	other	docente scuola primaria	1	0	1	0	0	null	no	null	null	0	0	0	1	0	0	null	no	null	no	0	null	0	1	0	0	1	0	160	49	no	no	no	null	no	null	null	null	null	null	no	no	null	null
client1589535753696	25	female	castiglioneDAdda	castiglioneDAdda	other	tecnico di laboratorio	1	0	0	0	1	null	no	null	null	0	0	0	1	0	0	null	no	null	no	0	null	0	1	0	0	1	0	158	55	no	no	no	null	no	null	no	no	no	no	no	no	null	null
client1589535753971	54	male	castiglioneDAdda	castiglioneDAdda	other	Operaio	0	1	0	0	0	null	no	null	null	0	0	0	1	0	0	null	no	null	no	0	null	0	1	0	0	1	0	172	67	yes	no	no	null	no	null	null	null	null	null	no	no	null	null
client1589535754649	22	female	castiglioneDAdda	castiglioneDAdda	other	impiegata	1	0	1	0	1	castiglione d'adda codogno	no	null	null	0	0	0	1	0	0	null	no	null	no	0	null	0	1	0	0	1	0	160	53	no	no	no	null	no	null	null	null	null	null	no	no	null	null
client1589535755734	56	male	castiglioneDAdda	castiglioneDAdda	other	Responsabile amministrativo	0	1	0	0	0	null	no	null	null	0	0	0	1	0	0	null	no	null	no	0	null	0	1	0	0	1	0	178	79	yes	no	no	null	no	null	null	null	null	null	no	no	null	null
client1589535756247	52	female	castiglioneDAdda	castiglioneDAdda	other	impiegata	0	1	0	0	0	null	no	null	null	0	0	0	0	0	1	null	no	null	no	0	null	0	1	0	0	1	0	165	64	no	no	yes	null	no	null	null	null	null	null	no	no	null	null
client1589535767739	53	male	castiglioneDAdda	castiglioneDAdda	castiglioneDAdda	disoccupato	1	0	0	0	0	castiglione d'adda	yes	null	20	0	0	0	0	0	1	null	no	null	no	0	null	0	1	0	0	1	0	192	105	no	no	no	null	no	null	null	null	null	null	no	no	null	null
client1589535769941	47	female	castiglioneDAdda	castiglioneDAdda	other	Insegnante	1	0	0	0	1	Arix Bar (castiglione) Scuola avg (codogno) Palestra Futura Fitness (Codogno)	no	null	null	0	0	0	1	0	0	null	no	null	no	0	null	0	1	0	0	1	0	165	55	no	null	no	null	no	null	null	null	null	null	no	no	null	null
client1589535775009	36	female	castiglioneDAdda	castiglioneDAdda	other	impiegata	0	0	0	1	0	null	no	null	null	0	0	0	1	0	0	null	no	null	no	0	null	0	1	0	0	1	0	169	51	no	no	yes	2020-02-19 00:00:00	no	null	no	no	null	no	no	no	null	null
client1589535780269	39	female	castiglioneDAdda	other	other	Operaia	0	1	0	0	0	null	yes	1997	10	0	0	0	1	0	0	null	no	null	no	0	null	0	1	0	0	1	0	152	62	no	no	no	null	yes	negative	no	no	yes	yes	yes	yes	37.6	2020-03-26 00:00:00
client1589535806339	72	female	castiglioneDAdda	castiglioneDAdda	other	casalinga	0	1	0	0	0	null	no	null	null	0	0	0	0	0	1	null	yes	null	no	0	null	0	1	0	0	1	0	150	46	no	no	no	null	no	null	no	no	no	no	no	no	null	null
client1589535816840	34	female	castiglioneDAdda	castiglioneDAdda	castiglioneDAdda	farmacista	1	0	1	0	1	null	yes	null	5	0	0	0	1	0	0	null	no	null	no	0	null	0	1	0	0	1	0	160	52	yes	yes	yes	null	yes	negative	null	null	null	null	no	no	null	null
client1589535823399	16	female	castiglioneDAdda	castiglioneDAdda	other	studente	1	0	1	0	1	codogno casalpusterlengo	no	null	null	0	0	0	1	0	0	null	no	null	no	0	null	0	1	0	0	1	0	170	50	no	no	no	null	no	null	null	null	null	null	no	no	null	null
client1589535825102	69	male	castiglioneDAdda	castiglioneDAdda	castiglioneDAdda	pensionato	0	0	0	0	1	ospedale di Lodi	no	null	null	0	0	0	1	0	0	null	no	null	no	0	null	0	1	0	0	1	0	169	67	no	no	no	null	no	null	null	null	null	null	no	no	null	null
client1589535828035	50	male	castiglioneDAdda	castiglioneDAdda	other	operaio	1	0	0	0	1	cremona castiglione d'adda casalpusterlengo codogno	yes	1990	10	0	0	0	1	0	0	null	no	null	no	0	null	0	1	0	0	1	0	178	67	no	no	no	null	yes	negative	null	null	null	null	no	no	null	null
client1589535830547	34	female	castiglioneDAdda	castiglioneDAdda	other	impiegata	0	1	0	0	0	null	no	null	null	0	0	0	1	0	0	null	no	null	no	0	null	0	1	0	0	1	0	160	51	no	no	yes	null	no	null	null	null	null	null	no	no	null	null
client1589535836439	20	female	castiglioneDAdda	castiglioneDAdda	other	studentessa	1	0	0	0	1	cinema Piacenza	no	null	null	0	0	0	1	0	0	null	no	null	no	0	null	0	1	0	0	1	0	165	54	yes	no	no	null	no	null	no	no	no	no	no	no	null	null
client1589535842346	26	male	castiglioneDAdda	castiglioneDAdda	other	magazziniere	1	0	0	0	1	null	yes	2016	5	0	0	0	1	0	0	null	no	null	no	0	null	0	1	0	0	1	0	175	72	no	no	no	null	no	null	no	no	no	no	no	yes	37.3	2020-03-02 00:00:00
client1589535848875	72	male	castiglioneDAdda	castiglioneDAdda	castiglioneDAdda	pensionato	0	1	0	0	0	null	no	null	null	0	0	0	0	0	1	null	yes	artrite reumatoide	no	0	enfisema polmonare	1	0	0	0	1	0	177	84	yes	yes	no	null	no	null	null	null	null	null	no	no	null	null
client1589535857366	44	female	castiglioneDAdda	castiglioneDAdda	other	ausiliaria	1	0	0	0	0	castiglione d'adda codogno	no	null	null	0	0	0	0	0	1	null	no	null	no	0	OSAS	1	0	0	0	1	0	165	110	no	no	yes	null	yes	negative	null	null	null	null	no	no	null	null
client1589535863539	44	female	castiglioneDAdda	castiglioneDAdda	castiglioneDAdda	Operaia	1	0	0	1	0	Oratorio Castiglione	no	null	null	0	0	0	1	0	0	null	no	null	no	0	null	0	1	0	0	1	0	153	56	no	null	no	null	no	null	null	null	null	null	no	no	null	null
client1589535889321	55	female	castiglioneDAdda	castiglioneDAdda	other	operaia metalmeccanica	0	1	0	0	0	null	no	null	null	0	0	0	1	0	0	null	no	null	no	0	null	0	1	0	0	1	0	160	78	yes	no	no	null	yes	null	null	null	null	null	no	yes	39.5	2020-03-02 00:00:00
client1589535908154	35	male	castiglioneDAdda	castiglioneDAdda	other	impiegato	1	0	1	1	0	teo bar, stile Codogno, palazzetto dello sport	no	null	null	0	0	1	0	0	0	ipercolesterolemia	no	null	no	0	null	0	1	0	0	1	0	178	75	no	no	yes	2020-02-28 00:00:00	no	null	no	no	no	no	no	no	null	null
client1589536005439	79	female	castiglioneDAdda	castiglioneDAdda	other	pensionata	0	1	0	0	0	null	no	null	null	0	1	0	0	0	1	null	no	null	no	0	null	0	1	0	0	1	0	165	80	yes	yes	no	null	no	null	no	no	no	no	no	no	null	null
client1589536014169	79	female	castiglioneDAdda	castiglioneDAdda	castiglioneDAdda	Pensionata	0	1	0	0	0	null	yes	1961	20	0	0	0	1	0	0	null	no	null	no	0	null	0	1	0	0	0	1	164	61	yes	yes	no	null	no	null	null	null	null	null	no	no	null	null
client1589536015425	55	male	castiglioneDAdda	castiglioneDAdda	other	Venditore ambulante	1	0	0	0	0	null	no	null	null	0	0	0	1	0	0	null	no	null	no	0	null	0	1	0	0	1	0	175	90	no	null	no	null	no	null	null	null	null	null	no	no	null	null
client1589536028446	25	female	castiglioneDAdda	castiglioneDAdda	castiglioneDAdda	impiegata	1	0	0	0	0	Caffè Alfieri, Università Cattolica	yes	null	null	0	0	0	1	0	0	null	no	null	no	1	null	0	0	0	0	1	0	158	66	yes	no	yes	2020-02-18 00:00:00	yes	negative	no	no	no	no	no	no	null	null
client1589536044529	54	male	castiglioneDAdda	castiglioneDAdda	other	artigiano	0	1	0	0	0	null	no	null	null	0	0	0	1	0	0	null	no	null	no	0	null	0	1	0	0	1	0	172	65	no	no	no	null	no	null	null	null	null	null	no	no	null	null
client1589536046479	28	female	castiglioneDAdda	castiglioneDAdda	castiglioneDAdda	Casalinga	0	1	0	0	0	null	no	null	null	0	0	0	1	0	0	null	no	null	no	0	null	0	1	0	0	1	0	158	49	no	null	no	null	no	null	null	null	null	null	no	no	null	null
client1589536084926	62	female	castiglioneDAdda	castiglioneDAdda	other	casalinga	0	1	0	0	0	null	yes	2000	15	0	0	0	0	0	1	null	no	null	no	1	null	0	0	0	0	1	0	169	70	yes	yes	no	null	no	null	no	no	no	no	no	no	null	null
client1589536094015	61	male	castiglioneDAdda	castiglioneDAdda	castiglioneDAdda	pensionato	1	0	0	0	0	castiglione d'adda	yes	null	15	0	0	0	1	0	0	null	no	null	no	0	null	0	1	0	0	1	0	170	70	no	no	no	null	no	null	null	null	null	null	no	no	null	null
client1589536104922	56	female	castiglioneDAdda	castiglioneDAdda	castiglioneDAdda	Collaboratrice in una scuola	0	1	0	0	0	null	no	null	null	0	0	0	0	0	1	null	no	null	no	0	null	0	1	0	0	1	0	166	58	no	null	no	null	no	null	null	null	null	null	no	yes	37.5	2020-03-01 00:00:00
client1589536117080	40	female	castiglioneDAdda	castiglioneDAdda	other	impiegata	0	1	0	0	0	null	no	null	null	0	0	0	1	0	0	null	no	null	no	0	null	0	1	0	0	1	0	170	58	no	no	no	null	no	null	null	null	null	null	no	yes	39	2020-02-04 00:00:00
client1589536129498	45	female	castiglioneDAdda	castiglioneDAdda	castiglioneDAdda	disoccupata	0	1	0	0	0	null	no	null	null	0	0	0	1	0	0	null	yes	fibromialgia	no	0	null	0	1	0	0	1	0	162	63	no	no	no	null	no	null	null	null	null	null	no	no	null	null
client1589536158305	60	male	castiglioneDAdda	castiglioneDAdda	other	meccanico	0	0	1	0	0	piscina Casalpusterlengo	no	null	null	0	0	0	1	0	0	null	no	null	no	0	null	0	1	0	0	1	0	160	60	yes	yes	no	null	no	null	no	no	no	no	no	no	null	null
client1589536158496	31	female	castiglioneDAdda	castiglioneDAdda	castiglioneDAdda	docente	1	0	1	0	1	casalbusterlengo codogno crema	no	null	null	0	0	0	1	0	0	null	yes	piastrinopenia	no	0	null	0	1	0	0	1	0	156	48	no	no	no	null	no	null	null	null	null	null	no	yes	37.5	null
client1589536158776	24	female	castiglioneDAdda	castiglioneDAdda	other	Studentessa	1	0	0	0	1	Maleo Piacenza	no	null	null	0	0	0	1	0	0	null	no	null	no	0	null	0	1	0	0	1	0	155	46	no	null	no	null	no	null	null	null	null	null	no	no	null	null
client1589536168172	45	male	castiglioneDAdda	castiglioneDAdda	other	Agente di commercio	0	1	0	0	0	null	no	null	null	0	0	0	1	0	0	null	no	null	no	0	null	0	1	0	0	1	0	175	62	yes	no	no	null	no	null	null	null	null	null	no	no	null	null
client1589536169047	18	female	castiglioneDAdda	castiglioneDAdda	other	studente	0	1	0	0	0	null	no	null	null	0	0	0	1	0	0	null	no	null	no	0	null	0	1	0	0	1	0	173	56	no	no	no	null	no	null	null	null	null	null	no	no	null	null
client1589536171103	16	male	castiglioneDAdda	castiglioneDAdda	other	Studente	1	0	1	1	1	Oratorio	no	null	null	0	0	0	1	0	0	null	no	null	no	0	null	0	1	0	0	1	0	170	67	no	null	yes	2020-02-21 00:00:00	no	null	null	null	null	null	no	yes	39.7	2020-02-09 00:00:00
client1589536179008	29	male	castiglioneDAdda	castiglioneDAdda	castiglioneDAdda	Disoccupato	1	0	0	1	1	Meeting Pub Milano e Codogno	yes	2009	10	0	0	0	1	0	0	null	no	null	no	0	null	0	1	0	0	1	0	175	90	no	null	no	null	no	null	null	null	null	null	no	no	null	null
client1589536180201	76	male	castiglioneDAdda	castiglioneDAdda	castiglioneDAdda	pensionato	0	1	0	0	0	null	no	null	null	0	0	0	1	0	0	null	no	null	no	0	sospetto k polmonare	1	0	1	0	0	1	170	85	no	no	no	null	no	null	null	null	null	null	no	no	null	null
client1589536188045	64	female	castiglioneDAdda	castiglioneDAdda	castiglioneDAdda	pensionata	1	0	0	0	0	null	no	null	null	0	0	0	1	0	0	null	no	null	no	0	null	0	1	0	0	1	0	169	58	no	no	no	null	no	null	null	null	null	null	no	no	null	null
client1589536198130	78	male	castiglioneDAdda	castiglioneDAdda	castiglioneDAdda	Pensionato	1	0	0	0	0	null	no	null	null	0	0	0	0	0	1	null	no	null	no	0	null	0	1	0	0	1	0	162	55	yes	yes	no	null	no	null	null	null	null	null	no	no	null	null
client1589536199088	67	female	castiglioneDAdda	castiglioneDAdda	other	pensionata	1	0	0	0	0	Bar Toscani Lanzi	no	null	null	0	0	0	0	0	1	null	no	null	no	0	null	0	1	0	0	1	0	160	85	no	no	no	null	no	null	no	no	no	no	no	no	null	null
client1589536199853	56	male	castiglioneDAdda	castiglioneDAdda	other	operaio	1	0	0	0	0	castiglione d'adda	no	null	null	0	0	0	0	0	1	null	no	null	no	0	null	0	1	0	0	1	0	180	82	no	no	no	null	no	null	null	null	null	null	no	no	null	null
client1589536209176	73	female	castiglioneDAdda	castiglioneDAdda	castiglioneDAdda	Pensionata	0	1	0	0	0	null	no	null	null	0	0	0	1	0	0	null	no	null	no	0	null	0	1	0	0	1	0	156	53	yes	yes	no	null	no	null	null	null	null	null	no	no	null	null
client1589536216667	53	female	castiglioneDAdda	castiglioneDAdda	other	Insegnante	0	1	0	0	0	null	no	null	null	0	0	0	1	0	0	null	no	null	no	0	null	0	1	0	0	1	0	160	49	yes	no	no	null	no	null	null	null	null	null	no	yes	38.9	2020-02-03 00:00:00
client1589536329633	53	male	castiglioneDAdda	castiglioneDAdda	other	operaio	1	0	0	0	1	cremona piacenza	yes	null	5	0	0	0	1	0	0	null	no	null	no	0	null	0	1	0	0	1	0	173	70	no	no	yes	null	no	null	null	null	null	null	no	yes	37.3	2020-03-01 00:00:00
client1589536351697	78	female	castiglioneDAdda	castiglioneDAdda	castiglioneDAdda	pensionata	0	1	0	0	0	null	no	null	null	0	0	0	1	0	0	null	no	null	no	0	null	0	1	0	0	0	1	160	56	yes	yes	no	null	no	null	null	null	null	null	no	no	null	null
client1589536369788	15	male	castiglioneDAdda	castiglioneDAdda	other	studente	1	0	1	0	0	castiglione d'adda casalpusterlengo	no	null	null	0	0	0	1	0	0	null	no	null	no	0	null	0	1	0	0	1	0	168	58	no	no	no	null	no	null	null	null	null	null	no	no	null	null
client1589536390106	45	female	castiglioneDAdda	castiglioneDAdda	other	casalinga	0	0	1	1	0	oratorio, chiesa, palestra, scuola	no	null	null	0	0	0	1	0	0	null	no	null	no	0	asma allergica bronchiale	1	0	0	0	1	0	162	59	yes	yes	no	null	no	null	no	no	no	no	no	no	null	null
client1589536399968	21	male	castiglioneDAdda	castiglioneDAdda	other	studente	0	0	0	0	1	pavia	no	null	null	0	0	0	1	0	0	null	no	null	no	0	null	0	1	0	0	1	0	167	60	no	no	no	null	no	null	null	null	null	null	no	no	null	null
client1589536400337	23	female	castiglioneDAdda	castiglioneDAdda	other	Studentessa	0	0	1	0	1	null	no	null	null	0	0	0	1	0	0	null	no	null	no	0	null	0	1	0	0	1	0	164	52	no	null	no	null	no	null	null	null	null	null	no	no	null	null
client1589536401257	24	female	castiglioneDAdda	castiglioneDAdda	other	Studentessa	1	0	1	0	1	null	no	null	null	0	0	0	1	0	0	null	no	null	no	0	null	0	1	0	0	1	0	156	46	yes	yes	no	null	no	null	no	no	no	no	no	no	null	null
client1589536409256	19	female	castiglioneDAdda	castiglioneDAdda	other	studente	1	0	0	0	1	castiglione codogno	no	null	null	0	0	0	1	0	0	null	no	null	no	0	null	0	1	0	0	1	0	175	63	no	no	no	null	no	null	null	null	null	null	no	no	null	null
client1589536409673	14	male	castiglioneDAdda	castiglioneDAdda	castiglioneDAdda	studente	1	0	0	0	1	null	no	null	null	0	0	0	1	0	0	null	no	null	no	0	null	0	1	0	0	1	0	179	60	no	no	no	null	no	null	null	null	null	null	no	no	null	null
client1589536426393	46	female	castiglioneDAdda	castiglioneDAdda	castiglioneDAdda	disoccupata	1	0	0	0	0	castiglione d'adda	no	null	null	0	0	0	1	0	0	null	no	null	no	0	null	0	1	0	0	1	0	155	57	no	no	no	null	no	null	null	null	null	null	no	no	null	null
client1589536428918	54	female	castiglioneDAdda	castiglioneDAdda	castiglioneDAdda	disoccupa	0	1	0	0	0	null	no	null	null	0	0	0	1	0	0	null	no	null	no	0	null	0	1	0	0	1	0	160	80	no	no	no	null	no	null	null	null	null	null	no	no	null	null
client1589536453399	24	male	castiglioneDAdda	castiglioneDAdda	other	studente	0	1	0	0	0	null	no	null	null	0	0	0	1	0	0	null	no	null	no	0	null	0	1	0	0	1	0	176	60	no	no	no	null	no	null	null	null	null	null	no	yes	38	2020-03-06 00:00:00
client1589536462199	51	male	castiglioneDAdda	castiglioneDAdda	other	impiegato	1	0	0	0	1	casalpusterlengo castiglione d'adda	no	null	null	0	0	0	1	0	0	null	no	null	no	0	null	0	1	0	0	1	0	173	63	no	no	yes	null	no	null	null	null	null	null	no	no	null	null
client1589536536099	24	male	castiglioneDAdda	castiglioneDAdda	other	Studente	0	1	0	0	0	null	no	null	null	0	0	0	1	0	0	null	no	null	no	0	null	0	1	0	0	1	0	178	73	yes	no	yes	2020-02-22 00:00:00	yes	negative	yes	no	yes	yes	yes	yes	39	2020-02-17 00:00:00
client1589536536517	22	male	castiglioneDAdda	castiglioneDAdda	other	Studente	1	0	0	0	0	null	yes	null	2	0	0	0	1	0	0	null	no	null	no	0	null	0	1	0	0	1	0	188	77	no	no	yes	2020-02-22 00:00:00	yes	negative	null	null	null	null	no	no	null	null
client1589536551006	69	female	castiglioneDAdda	castiglioneDAdda	castiglioneDAdda	Pensionata	1	0	0	0	0	null	no	null	null	0	0	0	0	0	1	didimero alto monorene chirurgico	no	null	no	0	null	0	1	0	0	1	0	160	63	yes	yes	no	null	no	null	null	null	null	null	no	no	null	null
client1589536580249	69	male	castiglioneDAdda	castiglioneDAdda	castiglioneDAdda	pensionato	0	1	0	0	0	null	yes	null	20	0	0	0	1	0	0	null	no	null	no	0	null	0	1	0	0	1	0	160	62	yes	yes	no	null	no	null	null	null	null	null	no	no	null	null
client1589536584920	82	female	castiglioneDAdda	castiglioneDAdda	castiglioneDAdda	Casalinga	0	1	0	0	0	null	no	null	null	0	0	0	1	0	0	null	no	null	no	0	null	0	1	0	0	1	0	160	62	yes	yes	no	null	yes	negative	null	null	null	null	no	no	null	null
client1589536640786	46	male	castiglioneDAdda	castiglioneDAdda	castiglioneDAdda	commesso	0	0	1	0	1	null	yes	null	null	0	0	0	1	0	0	null	no	null	no	0	null	0	1	0	0	1	0	170	45	no	no	no	null	no	null	null	null	null	null	no	no	null	null
client1589536701177	56	female	castiglioneDAdda	castiglioneDAdda	other	collaboratrice scolastica	0	1	0	0	0	null	yes	null	7	0	0	0	1	0	0	null	no	null	no	0	null	0	1	0	0	1	0	165	68	yes	no	no	null	no	null	null	null	null	null	no	no	null	null
client1589536718140	60	male	castiglioneDAdda	castiglioneDAdda	other	imprenditore	0	1	0	0	0	null	yes	null	20	0	0	0	1	0	0	null	no	null	no	0	null	0	1	0	0	1	0	177	119	no	no	no	null	no	null	null	null	null	null	no	no	null	null
client1589536744773	52	female	castiglioneDAdda	castiglioneDAdda	castiglioneDAdda	casalinga	1	0	0	0	0	null	yes	null	15	0	0	0	0	0	1	null	no	null	no	0	null	0	1	0	0	1	0	175	61	no	no	yes	2020-02-26 00:00:00	no	null	null	null	null	null	no	no	null	null
client1589536795697	37	female	castiglioneDAdda	castiglioneDAdda	other	Impiegata	1	0	0	0	1	Bar e ristoranti a Codogno	no	null	null	0	0	0	1	0	0	null	no	null	no	0	null	0	1	0	0	1	0	170	75	no	null	no	null	no	null	null	null	null	null	no	no	null	null
client1589536809130	65	female	castiglioneDAdda	castiglioneDAdda	castiglioneDAdda	pensionata	0	1	0	0	0	null	no	null	null	0	0	0	0	0	1	null	no	null	no	0	null	0	1	0	0	1	0	160	73	no	no	no	null	no	null	null	null	null	null	no	no	null	null
client1589536826904	23	female	castiglioneDAdda	castiglioneDAdda	castiglioneDAdda	Disoccupata	1	0	0	0	1	teo bar tartarughino pepper's	yes	2013	6	0	0	0	1	0	0	null	no	null	no	0	null	0	1	0	0	1	0	156	47	no	null	yes	2020-02-20 00:00:00	no	null	null	null	null	null	no	no	null	null
client1589536850291	89	female	castiglioneDAdda	castiglioneDAdda	castiglioneDAdda	Pensionata	0	1	0	0	0	null	no	null	null	0	0	0	1	0	0	null	no	null	no	0	null	0	1	0	0	1	0	155	52	yes	yes	no	null	no	null	null	null	null	null	no	no	null	null
client1589536852264	54	female	castiglioneDAdda	castiglioneDAdda	other	Impiegata	0	1	0	0	0	null	no	null	null	0	0	0	1	0	0	null	no	null	no	0	null	0	1	0	0	1	0	168	54	no	null	no	null	yes	negative	null	null	null	null	no	no	null	null
client1589536867726	65	male	castiglioneDAdda	castiglioneDAdda	other	pensionato	1	0	0	0	0	Teo bar	no	null	null	0	0	0	0	0	1	null	no	null	yes	0	null	0	1	0	0	0	1	170	97	yes	yes	no	null	yes	null	yes	no	yes	yes	yes	yes	39.5	2020-02-26 00:00:00
client1589536896102	71	female	castiglioneDAdda	castiglioneDAdda	castiglioneDAdda	pensionata	0	1	0	0	0	null	no	null	null	1	0	0	0	1	0	I	yes	fibromialgia	no	0	null	0	1	0	0	1	0	150	49	yes	yes	no	null	no	null	null	null	null	null	no	no	null	null
client1589536905448	63	female	castiglioneDAdda	castiglioneDAdda	castiglioneDAdda	casalinga	0	1	0	0	0	null	no	null	null	0	0	0	0	0	1	null	no	null	no	0	null	0	1	0	0	1	0	162	78	no	no	no	null	no	null	null	null	null	null	no	no	null	null
client1589536933253	25	female	castiglioneDAdda	castiglioneDAdda	other	professoressa	1	0	0	1	1	null	no	null	null	0	0	0	1	0	0	null	no	null	no	0	null	0	1	0	0	1	0	170	80	no	no	yes	null	yes	negative	null	null	null	null	no	no	null	null
client1589536935849	24	female	castiglioneDAdda	castiglioneDAdda	other	Studente	0	1	0	0	0	null	no	null	null	0	0	0	1	0	0	null	no	null	no	0	null	0	1	0	0	1	0	163	47	no	null	yes	2020-02-18 00:00:00	yes	null	null	null	null	null	no	no	null	null
client1589536936035	17	male	castiglioneDAdda	castiglioneDAdda	other	studente	1	0	1	0	0	null	no	null	null	0	0	0	1	0	0	null	no	null	no	0	null	0	1	0	0	1	0	169	60	no	no	yes	2020-02-20 00:00:00	yes	negative	no	no	yes	no	no	no	null	null
client1589536961000	72	female	castiglioneDAdda	castiglioneDAdda	other	casalinga	0	1	0	0	0	null	no	null	null	0	0	0	0	0	1	null	no	null	yes	0	null	0	1	0	0	1	0	152	85	yes	yes	no	null	no	null	no	no	no	no	no	no	null	null
client1589536963978	75	female	castiglioneDAdda	castiglioneDAdda	castiglioneDAdda	Pensionata	0	1	0	0	0	null	no	null	null	0	0	0	0	0	1	null	no	null	no	0	null	0	1	0	0	1	0	155	56	no	null	no	null	no	null	null	null	null	null	no	no	null	null
client1589536964852	72	female	castiglioneDAdda	castiglioneDAdda	other	casalinga	0	1	0	0	0	null	no	null	null	0	0	0	0	0	1	null	no	null	no	0	null	0	1	0	0	1	0	150	50	yes	yes	yes	2020-03-05 00:00:00	yes	null	yes	no	yes	yes	yes	yes	38	2020-03-05 00:00:00
client1589536976944	57	female	castiglioneDAdda	castiglioneDAdda	castiglioneDAdda	casalinga	0	1	0	0	0	null	no	null	null	0	0	0	1	0	0	null	yes	periartrite	no	0	null	0	1	0	0	1	0	152	46	no	no	no	null	no	null	null	null	null	null	no	no	null	null
client1589536983603	51	female	castiglioneDAdda	castiglioneDAdda	other	Impiegata	0	1	0	0	0	null	no	null	null	0	0	0	1	0	0	null	no	null	no	0	null	0	1	0	0	1	0	167	63	no	null	no	null	no	null	null	null	null	null	no	no	null	null
client1589537029131	48	female	castiglioneDAdda	castiglioneDAdda	other	commessa	1	0	0	0	0	codogno	no	null	null	0	0	0	1	0	0	null	no	null	no	0	null	0	1	0	0	1	0	162	63	yes	no	no	null	no	null	null	null	null	null	no	no	null	null
client1589537044161	46	male	castiglioneDAdda	castiglioneDAdda	other	disoccupato	0	1	0	0	0	null	yes	1998	15	0	0	0	1	0	0	null	no	null	no	0	null	0	1	0	0	1	0	174	95	no	no	no	null	no	null	no	no	no	no	no	no	null	null
client1589537054158	66	male	castiglioneDAdda	castiglioneDAdda	castiglioneDAdda	Pensionato	1	0	0	0	0	Teo Bar La Tentazione Meeting	no	null	null	0	0	0	0	0	1	null	no	null	no	0	null	0	1	0	0	0	1	170	76	yes	yes	no	null	yes	positive	yes	yes	yes	yes	yes	yes	40	2020-02-20 00:00:00
client1589537064374	76	male	castiglioneDAdda	castiglioneDAdda	castiglioneDAdda	pensionato	0	1	0	0	0	null	no	null	null	0	0	0	0	0	1	null	no	null	no	0	null	0	1	0	0	1	0	165	63	yes	yes	no	null	no	null	null	null	null	null	no	yes	null	null
client1590043003743	23	male	other	other	castiglioneDAdda	meccanico	1	0	1	0	0	casalbusterlengo castiglione d'adda desenzano del garda sirmione	yes	null	15	0	0	0	1	0	0	null	no	null	no	0	null	0	1	0	0	1	0	187	93	no	no	yes	null	yes	negative	null	null	null	null	no	no	null	null
client1590043368393	44	female	other	other	castiglioneDAdda	Commessa	0	0	0	0	1	null	yes	null	10	0	0	0	1	0	0	null	no	null	no	0	null	0	1	0	0	1	0	160	54	no	no	yes	2020-02-15 00:00:00	yes	negative	null	null	yes	null	no	no	null	null
client1590043479583	31	female	castiglioneDAdda	castiglioneDAdda	castiglioneDAdda	Farmacista	0	1	0	0	0	null	no	null	null	0	0	0	1	0	0	null	no	null	no	0	null	0	1	0	0	1	0	170	54	no	null	yes	null	yes	negative	null	null	null	null	no	no	null	null
client1590043533580	46	male	other	castiglioneDAdda	other	avvocato	1	0	1	0	0	lodi	no	null	null	0	1	0	0	0	1	null	no	null	no	0	null	0	1	0	0	1	0	192	110	yes	no	no	null	no	null	null	null	null	null	no	yes	37.4	2020-02-10 00:00:00
client1590045522892	67	male	other	castiglioneDAdda	other	titolare di azienda	0	1	0	0	0	null	no	null	null	0	0	0	0	1	0	null	no	null	no	0	null	0	1	0	0	1	0	176	98	no	no	no	null	no	null	null	null	null	null	no	no	null	null
client1590045688327	43	female	other	other	castiglioneDAdda	farmacista	0	1	0	0	0	null	no	null	null	0	0	0	1	0	0	null	no	null	no	0	null	0	1	0	0	1	0	168	59	yes	yes	yes	2020-02-19 00:00:00	yes	negative	no	no	yes	no	no	no	null	null
client1590046478447	37	male	other	other	castiglioneDAdda	banca	1	0	0	0	1	null	no	null	null	0	0	0	1	0	0	null	no	null	no	0	null	0	1	0	0	1	0	175	70	no	no	no	null	no	null	no	no	no	no	no	no	null	null
client1590048447260	50	female	castiglioneDAdda	castiglioneDAdda	castiglioneDAdda	impiegata	0	1	0	0	0	null	no	null	null	0	0	0	1	0	0	null	no	null	no	0	null	0	1	0	0	1	0	168	60	yes	no	no	null	no	null	null	null	null	null	no	no	null	null
client1590056481694	55	male	other	other	other	magazziniere	0	1	0	0	0	null	no	null	null	0	0	0	1	0	0	null	no	null	no	0	null	0	1	0	0	1	0	168	80	no	no	no	null	no	null	no	no	no	no	no	no	null	null
client1590060278269	59	male	other	castiglioneDAdda	other	imprenditore	0	1	0	0	0	null	no	null	null	0	0	0	1	0	0	null	no	null	no	0	null	0	1	0	0	1	0	172	56	yes	no	yes	null	no	null	null	null	null	null	no	yes	37.5	2020-02-25 00:00:00
client1590065410944	61	male	other	castiglioneDAdda	other	funzionario comunale	0	1	0	0	0	null	no	null	null	0	0	0	1	0	0	null	no	null	no	0	null	0	1	0	0	1	0	174	73	yes	yes	yes	null	no	null	null	null	null	null	no	no	null	null
client1590065653755	55	female	castiglioneDAdda	castiglioneDAdda	castiglioneDAdda	Badante	0	1	0	0	0	null	no	null	null	0	0	0	1	0	0	null	no	null	no	0	null	0	1	0	0	1	0	158	71	no	null	no	null	no	null	null	null	null	null	no	no	null	null
client1590079666227	47	male	other	other	castiglioneDAdda	Collaboratore scolastico	0	1	0	0	0	null	yes	1990	20	0	0	0	1	0	0	null	no	null	no	0	null	0	1	0	0	1	0	167	73	no	null	no	null	yes	negative	null	null	null	null	no	no	null	null
client1589535973898	77	female	castiglioneDAdda	castiglioneDAdda	castiglioneDAdda	pensionata	0	1	0	0	0	null	no	null	null	0	0	0	1	0	0	null	no	null	no	0	null	0	1	0	0	1	0	155	55	yes	yes	no	null	no	null	null	null	null	null	no	no	null	null
client1589535974470	55	female	castiglioneDAdda	castiglioneDAdda	castiglioneDAdda	Casalinga	0	0	1	0	0	null	no	null	null	0	0	0	1	0	0	null	no	null	no	0	null	0	1	0	0	1	0	154	50	no	null	no	null	no	null	null	null	null	null	no	no	null	null
client1589535592065	20	female	castiglioneDAdda	castiglioneDAdda	other	studentessa	1	0	0	0	0	null	no	null	null	0	0	0	1	0	0	null	no	null	no	0	null	0	1	0	0	1	0	170	48	no	no	yes	2020-02-26 00:00:00	no	null	no	no	yes	no	no	no	null	null
client1589536154969	80	female	castiglioneDAdda	castiglioneDAdda	castiglioneDAdda	pensione	0	0	1	0	0	null	no	null	null	0	0	1	0	0	1	Ateroma Tronchi sovraortici	yes	Artrosi	yes	0	null	0	1	0	0	1	0	160	60	yes	yes	yes	2020-02-15 00:00:00	yes	positive	no	no	yes	no	yes	no	null	null
client1590047116483	65	female	other	other	castiglioneDAdda	Volontaria Protezione Civile	0	1	0	0	0	null	no	null	null	0	0	0	1	0	0	null	no	null	no	0	null	0	1	0	0	1	0	165	82	no	null	yes	2020-02-28 00:00:00	no	null	null	null	null	null	no	no	null	null
client1590046666121	35	female	other	other	castiglioneDAdda	impiegata	0	0	1	1	1	null	no	null	null	0	0	0	1	0	0	null	no	null	no	0	null	0	1	0	0	1	0	157	58	no	no	yes	2020-03-03 00:00:00	no	null	null	null	null	null	no	no	null	null
client1589535646197	55	male	castiglioneDAdda	castiglioneDAdda	other	imprenditore	0	0	1	0	1	pizzeria pirati Codogno, piscina Casalpusterlengo	no	null	null	0	0	0	1	0	0	null	no	null	no	0	null	0	1	0	0	1	0	173	84	no	no	yes	2020-02-18 00:00:00	no	null	no	no	no	no	no	no	null	null
client1589535532055	12	male	castiglioneDAdda	castiglioneDAdda	castiglioneDAdda	Studente	0	0	0	1	0	Oratorio Castiglione	no	null	null	0	0	0	1	0	0	null	no	null	no	0	null	0	1	0	0	1	0	143	33	no	null	no	null	no	null	null	null	null	null	no	no	null	null
client1589536408900	54	male	castiglioneDAdda	castiglioneDAdda	other	Libero professionista	0	0	1	0	0	null	yes	1984	10	0	0	0	1	0	0	null	no	null	no	1	null	0	0	0	0	1	0	180	66	no	no	no	null	no	null	no	no	no	no	no	no	null	null
client1589537030775	55	female	castiglioneDAdda	castiglioneDAdda	castiglioneDAdda	commerciante	0	1	0	0	0	null	no	null	null	0	0	0	1	0	0	null	no	null	no	0	null	0	1	0	0	1	0	156	64	no	no	yes	2020-02-23 00:00:00	yes	positive	null	null	null	null	yes	no	null	null
client1589535690654	50	female	castiglioneDAdda	castiglioneDAdda	other	insegnante	0	0	0	0	1	codogno castiglione d'adda maleo	no	null	null	0	0	0	1	0	0	null	no	null	no	0	null	0	1	0	0	1	0	164	60	no	yes	yes	null	no	null	null	null	null	null	no	yes	38	2020-02-22 00:00:00
client1589535646552	15	male	castiglioneDAdda	castiglioneDAdda	other	studente	0	0	1	0	1	codogno casalbusterlengo	no	null	null	0	0	0	1	0	0	null	no	null	no	0	null	0	1	0	0	1	0	172	58	no	no	no	null	no	null	null	null	null	null	no	yes	38	2020-01-15 00:00:00
client1589536868129	14	male	castiglioneDAdda	castiglioneDAdda	castiglioneDAdda	Studente	1	0	1	1	0	Oratorio Palazzetto	no	null	null	0	0	0	1	0	0	null	no	null	no	0	null	0	1	0	0	1	0	150	40	no	null	no	null	no	null	null	null	null	null	no	no	null	null
client1589537056632	83	male	castiglioneDAdda	castiglioneDAdda	castiglioneDAdda	pensionato	1	0	0	1	0	null	no	null	null	0	0	0	0	0	1	null	no	null	no	0	null	0	1	0	0	1	0	172	66	yes	yes	no	null	no	null	null	null	null	null	no	no	null	null
client1589536515365	77	female	castiglioneDAdda	castiglioneDAdda	other	casalinga	0	1	0	0	0	null	no	null	null	0	0	0	0	0	1	null	yes	null	no	0	null	0	1	0	0	1	0	164	70	yes	yes	no	null	no	null	no	no	no	no	no	yes	38	2020-02-26 00:00:00
client1589536418825	72	female	castiglioneDAdda	castiglioneDAdda	castiglioneDAdda	pensionata	0	1	0	0	0	null	no	null	null	0	0	0	0	0	1	null	yes	artrite reumatoide	no	0	null	0	1	0	0	0	1	158	55	no	no	no	null	no	null	null	null	null	null	no	no	null	null
client1589536907416	44	male	castiglioneDAdda	castiglioneDAdda	castiglioneDAdda	commesso	1	0	1	0	0	casalbusterlengo castiglione d'adda	no	null	null	0	0	0	1	0	0	null	no	null	no	0	null	0	1	0	0	1	0	175	90	no	no	yes	null	no	null	null	null	null	null	no	yes	39.2	2020-02-22 00:00:00
client1589536909077	37	female	castiglioneDAdda	other	castiglioneDAdda	insegnante	0	0	0	0	1	castiglione d'adda piacenza lodi rozzano	no	null	null	0	0	0	1	0	0	null	no	null	no	0	null	0	1	0	0	1	0	163	48	no	no	no	null	no	null	null	null	null	null	no	yes	37.8	2020-02-26 00:00:00
client1589535563607	19	male	castiglioneDAdda	castiglioneDAdda	other	Studente	0	0	1	0	0	null	no	null	null	0	0	0	1	0	0	null	no	null	no	0	null	0	1	0	0	1	0	170	65	yes	yes	no	null	no	null	null	null	null	null	no	no	null	null
client1589535720627	58	female	castiglioneDAdda	castiglioneDAdda	castiglioneDAdda	Casalinga	0	1	0	0	0	null	no	null	null	0	0	0	0	0	1	null	no	null	no	0	null	0	1	0	0	1	0	172	80	no	null	no	null	no	null	null	null	null	null	no	no	null	null
client1589536974055	38	male	castiglioneDAdda	other	other	manutenzione in azienda alimentare	0	0	0	0	1	milano	no	null	null	0	0	0	1	0	0	null	no	null	no	0	null	0	1	0	0	1	0	178	70	no	no	no	null	no	null	null	null	null	null	no	yes	37.5	2020-02-22 00:00:00
client1589536805955	74	male	castiglioneDAdda	castiglioneDAdda	castiglioneDAdda	pensionato	0	0	0	0	1	piacenza	no	null	null	0	0	0	0	1	1	null	no	null	no	0	null	0	1	0	0	0	1	175	97	yes	yes	no	null	no	null	null	null	null	null	no	no	null	null
client1589535654766	56	male	castiglioneDAdda	castiglioneDAdda	other	Operaio metalmeccanico	0	1	0	0	0	null	no	null	null	0	0	0	0	0	1	null	no	null	no	0	null	0	1	0	0	1	0	180	98	no	null	no	null	no	null	null	null	null	null	no	no	null	null
client1589536678150	76	female	castiglioneDAdda	castiglioneDAdda	castiglioneDAdda	pensionata	1	0	0	0	1	alassio	no	null	null	0	0	0	1	0	0	null	yes	artrite	yes	0	null	0	1	0	0	1	0	148	70	yes	yes	no	null	no	null	null	null	null	null	no	no	null	null
client1589535670058	72	male	castiglioneDAdda	castiglioneDAdda	castiglioneDAdda	pensionato	1	0	0	0	0	castiglione d'adda	no	null	null	0	0	0	0	0	1	null	no	null	no	0	bronchite asmatica	1	0	0	0	1	0	172	85	yes	yes	no	null	no	null	null	null	null	null	no	no	null	null
client1589535507399	63	female	castiglioneDAdda	castiglioneDAdda	castiglioneDAdda	casalinga	0	1	0	0	0	null	no	null	null	0	0	0	0	0	1	null	no	null	no	0	null	0	1	0	0	0	1	168	65	no	no	no	null	no	null	null	null	null	null	no	no	null	null
client1589535970883	69	male	castiglioneDAdda	castiglioneDAdda	other	pensionato	0	1	0	0	0	Bloccato in montagna dal 12-02-2020 al 04-05-2020 a Selvino (BG)	no	null	null	0	0	1	0	0	1	dissecazione aorta ascendente asintomatica	no	null	no	0	null	0	1	0	1	0	0	170	65	yes	yes	no	null	no	null	no	no	no	no	no	no	null	null
client1589536020301	22	male	castiglioneDAdda	castiglioneDAdda	other	Metalmeccanico	1	0	0	0	1	null	no	null	null	0	0	0	1	0	0	null	no	null	no	0	null	0	1	0	0	1	0	170	71	no	null	no	null	no	null	null	null	null	null	no	no	null	null
client1589535656744	78	male	castiglioneDAdda	castiglioneDAdda	castiglioneDAdda	Pensionato	0	1	0	0	0	null	no	null	null	0	1	0	0	0	0	null	no	null	no	0	null	0	1	0	0	1	0	168	65	yes	yes	no	null	no	null	null	null	null	null	no	yes	38.5	2020-02-25 00:00:00
client1589535582660	73	female	castiglioneDAdda	castiglioneDAdda	castiglioneDAdda	pensionata	0	1	0	0	0	null	no	null	null	0	0	0	0	0	1	null	no	null	yes	0	null	0	1	0	0	1	0	145	50	yes	yes	no	null	no	null	null	null	null	null	no	no	null	null
client1589535698171	80	female	castiglioneDAdda	castiglioneDAdda	castiglioneDAdda	pensionata	0	1	0	0	0	null	no	null	null	0	0	1	0	0	1	ictus	yes	artrite	yes	0	null	0	1	0	0	1	0	165	66	yes	yes	no	null	no	null	null	null	null	null	no	no	null	null
client1589537041521	53	male	castiglioneDAdda	castiglioneDAdda	other	Impiegato	0	1	0	0	0	null	no	null	null	0	0	0	1	0	0	null	no	null	no	0	null	0	1	0	0	1	0	178	74	no	null	no	null	no	null	null	null	null	null	no	no	null	null
client1589537041131	20	male	castiglioneDAdda	castiglioneDAdda	other	Studente	0	0	1	0	0	Oratorio san luigi	no	null	null	0	0	0	1	0	0	null	no	null	no	0	null	0	1	0	0	1	0	180	63	no	no	no	null	no	null	null	null	null	null	no	no	null	null
client1589536553092	70	male	castiglioneDAdda	castiglioneDAdda	other	pensionato	1	0	0	0	0	Bar Tentazione, Havana	yes	1980	10	0	0	0	1	0	0	null	no	null	yes	0	null	0	1	0	0	1	0	173	81	yes	no	yes	2020-02-23 00:00:00	no	null	no	no	no	no	no	no	null	null
client1589536557140	31	male	castiglioneDAdda	castiglioneDAdda	other	tecnico	1	0	1	0	0	castiglione codogno casalpusterlengo	no	null	null	0	0	0	1	0	0	null	no	null	no	0	null	0	1	0	0	1	0	180	72	no	no	yes	null	no	null	null	null	null	null	no	no	null	null
client1589535482131	56	female	castiglioneDAdda	castiglioneDAdda	castiglioneDAdda	operaia	1	0	0	0	0	Bar tentazione	no	null	null	0	0	0	1	0	0	null	no	null	no	0	null	0	1	0	0	1	0	166	82	no	no	yes	2020-02-23 00:00:00	no	null	null	null	null	null	no	no	null	null
client1589537043772	16	female	castiglioneDAdda	castiglioneDAdda	other	Studente	0	0	1	0	0	pallavolo s luigi codogno	no	null	null	0	0	0	1	0	0	null	no	null	no	0	null	0	1	0	0	1	0	163	50	no	no	no	null	no	null	null	null	null	null	no	no	null	null
client1589536330178	56	female	castiglioneDAdda	castiglioneDAdda	other	impiegata	0	1	0	0	0	null	no	null	null	0	0	0	1	0	0	null	no	null	no	0	null	0	1	0	0	1	0	167	49	no	no	no	null	no	null	no	no	no	no	no	yes	38.8	2020-03-02 00:00:00
client1589535635928	48	female	castiglioneDAdda	castiglioneDAdda	other	impiegata	1	0	0	0	1	null	no	null	null	0	0	0	1	0	0	null	no	null	no	0	null	0	1	0	0	1	0	154	65	no	no	no	null	no	null	null	null	null	null	no	no	null	null
client1589536195241	26	female	castiglioneDAdda	castiglioneDAdda	other	addetta vendite	1	0	1	0	1	null	yes	null	5	0	0	0	1	0	0	null	no	null	no	0	null	0	1	0	0	1	0	171	68	no	no	yes	null	no	null	null	null	null	null	no	no	null	null
client1589535769363	26	female	castiglioneDAdda	castiglioneDAdda	other	stagista	1	0	0	0	1	null	no	null	null	0	0	0	1	0	0	null	no	null	no	0	null	0	1	0	0	1	0	168	87	no	no	no	null	no	null	null	null	null	null	no	yes	38.7	null
client1589536108970	49	female	castiglioneDAdda	castiglioneDAdda	castiglioneDAdda	addetta mensa	0	1	0	0	0	null	no	null	null	0	0	0	1	0	0	null	no	null	no	0	null	0	1	0	0	1	0	165	60	no	no	no	null	no	null	null	null	yes	null	no	no	null	null
client1589535577804	56	female	castiglioneDAdda	castiglioneDAdda	other	operaia tessile	0	0	0	0	1	lodi cremona casalpusterlengo	no	null	null	0	0	0	1	0	0	null	no	null	no	0	null	0	1	0	0	1	0	155	48	yes	yes	no	null	no	null	null	null	null	null	no	yes	38.2	2020-01-15 00:00:00
client1589536235186	77	male	castiglioneDAdda	castiglioneDAdda	other	pensionato	1	0	0	0	0	Bar meeting	no	null	null	0	0	0	0	0	1	null	no	null	no	0	null	1	0	0	0	0	1	162	71	no	no	yes	2020-02-19 00:00:00	no	null	no	no	no	no	no	yes	38.5	2020-02-20 00:00:00
client1589535657098	52	female	castiglioneDAdda	castiglioneDAdda	castiglioneDAdda	casalinga	1	0	0	0	1	castiglione d'adda casalpusterlengo	no	null	null	0	0	0	1	0	0	null	no	null	no	1	null	0	0	0	0	1	0	150	56	no	no	no	null	no	null	null	null	null	null	no	no	null	null
client1589535351190	55	female	castiglioneDAdda	castiglioneDAdda	other	Insegnante	0	1	0	0	0	null	no	null	null	0	0	0	1	0	0	null	no	null	no	0	null	0	1	0	0	0	1	168	69	yes	yes	yes	2020-02-22 00:00:00	yes	negative	no	no	yes	no	no	no	null	null
client1589536933455	54	male	castiglioneDAdda	castiglioneDAdda	other	impiegato	1	0	1	0	1	lodi codogno castiglione d'adda milano	no	null	null	0	0	0	0	0	1	null	no	null	no	0	null	0	1	0	0	1	0	172	73	no	no	yes	null	yes	negative	null	null	null	null	no	no	null	null
client1590073864546	36	male	other	castiglioneDAdda	other	collaboratore scolastico	1	0	0	0	0	Bar Codogno	yes	null	15	0	0	0	1	0	0	null	no	null	no	0	null	0	1	0	0	1	0	185	82	yes	no	yes	2020-02-28 00:00:00	yes	negative	no	no	yes	yes	no	yes	38	2020-02-28 00:00:00
client1589536629660	62	male	castiglioneDAdda	castiglioneDAdda	castiglioneDAdda	pensionato	1	0	0	0	0	castiglione d'adda	yes	null	4	0	0	0	1	0	0	null	no	null	no	0	null	0	1	0	0	1	0	175	81	no	no	no	null	no	null	null	null	null	null	no	no	null	null
client1589536094770	56	female	castiglioneDAdda	castiglioneDAdda	other	addetta supermercato	0	1	0	0	0	null	no	null	null	0	0	0	1	0	0	null	no	null	no	0	null	0	1	0	0	1	0	162	65	no	no	no	null	no	null	null	null	null	null	no	no	null	null
client1589537051990	26	female	castiglioneDAdda	castiglioneDAdda	other	impiegata	1	0	0	0	0	Caffè Alfieri, Pizzeria Castiglione D'adda	no	null	null	0	0	0	1	0	0	null	no	null	no	0	null	0	1	0	0	1	0	160	55	no	no	yes	2020-02-28 00:00:00	no	null	no	no	yes	no	no	yes	38.7	2020-03-03 00:00:00
client1589536471059	61	female	castiglioneDAdda	castiglioneDAdda	other	collaboratrice scolastica	1	0	0	0	0	null	no	null	null	0	0	0	1	0	0	null	no	null	no	0	null	0	1	0	0	1	0	160	85	no	no	yes	2020-02-29 00:00:00	yes	negative	null	null	null	null	no	yes	null	null
client1589535764403	39	male	castiglioneDAdda	castiglioneDAdda	other	operaio	0	1	0	0	0	null	yes	null	2	0	0	0	1	0	0	null	no	null	no	1	null	0	0	0	0	1	0	179	70	no	no	yes	null	no	null	null	null	null	null	no	yes	38	2020-01-14 00:00:00
client1589536465653	27	female	castiglioneDAdda	castiglioneDAdda	other	impiegata	1	0	0	0	1	castiglione d'adda codogno	no	null	null	0	0	0	1	0	0	null	no	null	no	0	null	0	1	0	0	1	0	180	83	no	no	yes	null	yes	positive	null	null	null	null	yes	yes	37.9	2020-02-20 00:00:00
client1589536452944	56	male	castiglioneDAdda	castiglioneDAdda	other	libero professionista	1	0	0	0	1	null	no	null	null	0	0	0	1	0	0	null	no	null	no	0	null	0	1	0	0	1	0	175	75	yes	yes	no	null	yes	negative	no	no	no	no	no	no	null	null
client1589535883339	29	male	castiglioneDAdda	castiglioneDAdda	other	operaio	1	0	0	0	0	null	yes	null	15	0	0	0	1	0	0	null	no	null	no	0	null	0	1	0	0	1	0	170	83	no	no	yes	2020-02-15 00:00:00	yes	positive	null	null	null	null	yes	yes	null	null
client1589535392798	50	female	castiglioneDAdda	castiglioneDAdda	other	impiegata prefettura Lodi	1	0	0	0	1	Bar Alfieri, oratorio, ristornate Codogno	no	null	null	0	0	0	1	0	0	null	no	null	no	0	null	0	1	0	0	1	0	161	46	yes	no	yes	2020-02-21 00:00:00	yes	positive	no	no	yes	yes	yes	no	null	null
client1589535833499	34	male	castiglioneDAdda	castiglioneDAdda	other	lavanderia	0	1	0	0	0	null	no	null	null	0	0	0	1	0	0	null	no	null	no	0	null	0	1	0	0	1	0	170	72	no	no	no	null	no	null	no	no	no	no	no	no	null	null
client1589535928081	49	female	castiglioneDAdda	castiglioneDAdda	castiglioneDAdda	commessa	0	1	0	0	0	null	no	null	null	0	0	0	1	0	0	null	no	null	no	0	null	0	1	0	0	1	0	160	55	no	no	no	null	no	null	null	null	null	null	no	no	null	null
client1589536370642	23	female	castiglioneDAdda	castiglioneDAdda	castiglioneDAdda	operaia	1	0	1	0	1	castiglione d'adda codogno maleo	no	null	null	0	0	0	1	0	0	null	no	null	no	0	null	0	1	0	0	1	0	160	58	no	no	no	null	no	null	null	null	null	null	no	no	null	null
client1589536370161	51	male	castiglioneDAdda	castiglioneDAdda	castiglioneDAdda	operaio	0	0	1	0	0	palestra	yes	null	null	0	0	0	1	0	0	null	no	null	no	0	null	0	1	0	0	1	0	176	75	yes	yes	yes	2020-02-22 00:00:00	yes	negative	no	no	yes	no	no	yes	38	2020-02-25 00:00:00
client1589536473959	54	female	castiglioneDAdda	castiglioneDAdda	other	Impiegata	1	0	0	0	1	Teatri casalpusterlengo e Piacenza	no	null	null	0	0	0	1	0	0	null	no	null	no	0	null	0	1	0	0	1	0	159	83	no	null	yes	2020-03-01 00:00:00	no	null	null	null	null	null	no	no	null	null
client1589537044654	54	female	castiglioneDAdda	castiglioneDAdda	other	impiegata	1	0	0	0	1	null	no	null	null	0	0	0	1	0	0	null	no	null	no	0	null	0	1	0	0	1	0	160	55	no	no	no	null	no	null	null	null	null	null	no	no	null	null
client1589535472571	51	female	castiglioneDAdda	castiglioneDAdda	other	OSS per la coop. Il MOSAICO	1	0	0	0	1	null	no	null	null	0	0	0	1	0	0	null	no	null	no	0	null	0	1	0	0	1	0	162	80	yes	no	no	null	no	null	no	no	no	no	no	no	null	null
client1589536735365	41	male	castiglioneDAdda	castiglioneDAdda	other	Autista	0	1	0	0	0	null	yes	1998	7	0	0	0	1	0	0	null	no	null	no	0	TBC anno 2009	1	0	0	0	1	0	175	82	no	null	no	null	no	null	null	null	null	null	no	no	null	null
client1589536062240	47	male	castiglioneDAdda	castiglioneDAdda	other	carrozziere	0	1	0	0	0	null	yes	1997	20	0	0	0	1	0	0	null	no	null	no	0	null	0	1	0	0	1	0	170	65	no	no	no	null	no	null	no	no	no	no	no	no	null	null
client1589535548045	60	male	castiglioneDAdda	castiglioneDAdda	castiglioneDAdda	pensionato	0	1	0	0	0	null	no	null	null	0	0	0	0	0	1	null	no	null	no	0	null	0	1	0	0	1	0	160	65	yes	no	no	null	no	null	null	null	null	null	no	no	null	null
client1589536337017	30	male	castiglioneDAdda	castiglioneDAdda	other	Operaio	0	1	0	0	0	null	no	null	null	0	0	0	1	0	0	null	no	null	no	0	null	0	1	0	0	1	0	182	73	no	null	yes	2020-03-15 00:00:00	no	null	null	null	null	null	no	no	null	null
client1589535275888	61	female	castiglioneDAdda	castiglioneDAdda	other	Operaia	0	1	0	0	0	null	no	null	null	0	0	0	1	0	0	null	no	null	no	0	null	0	1	0	0	1	0	157	52	no	null	no	null	no	null	null	null	null	null	no	no	null	null
client1589535279652	40	male	castiglioneDAdda	castiglioneDAdda	other	magazziniere	0	1	0	0	0	null	no	null	null	0	0	0	1	0	0	null	no	null	no	0	null	0	1	0	0	1	0	182	90	no	no	no	null	no	null	no	no	no	no	no	yes	null	2020-02-26 00:00:00
client1589535288723	41	male	castiglioneDAdda	castiglioneDAdda	other	rappresentate	0	1	0	0	0	null	yes	null	10	0	0	0	1	0	0	null	no	null	no	0	null	0	1	0	0	1	0	190	152	no	no	no	null	no	null	null	null	null	null	no	no	null	null
client1589535305477	55	female	castiglioneDAdda	castiglioneDAdda	other	casalinga	0	0	1	0	0	null	no	null	null	0	0	0	1	0	0	null	no	null	no	0	null	0	1	0	0	1	0	158	56	no	no	no	null	no	null	no	no	no	no	no	no	null	null
client1589535313884	17	female	castiglioneDAdda	castiglioneDAdda	other	studentessa	0	1	0	0	0	null	no	null	null	0	0	0	1	0	0	null	no	null	no	0	null	0	1	0	0	1	0	174	64	no	no	no	null	no	null	no	no	no	no	no	no	null	null
client1589535323128	38	female	castiglioneDAdda	castiglioneDAdda	castiglioneDAdda	Disoccupata	0	1	0	0	0	null	no	null	null	0	0	0	1	0	0	null	no	null	no	0	null	0	1	0	0	1	0	173	72	no	null	no	null	no	null	null	null	null	null	no	no	null	null
client1589535323822	47	male	castiglioneDAdda	castiglioneDAdda	other	piastrellista	0	1	0	0	0	null	no	null	null	0	0	0	1	0	0	null	no	null	no	0	null	0	1	0	0	1	0	193	113	no	no	no	null	no	null	null	null	null	null	no	no	null	null
client1589535361768	64	female	castiglioneDAdda	castiglioneDAdda	other	pensionata	0	1	0	0	0	null	yes	null	15	0	0	0	0	0	1	null	no	null	no	0	null	0	1	0	0	1	0	165	80	no	no	no	null	no	null	no	no	no	no	no	no	null	null
client1589535365677	63	male	castiglioneDAdda	castiglioneDAdda	other	collaboratore	0	1	0	0	0	null	no	null	null	0	0	0	1	0	0	null	no	null	no	1	null	0	0	0	0	1	0	168	84	no	no	no	null	no	null	null	null	null	null	no	no	null	null
client1589535368748	78	female	castiglioneDAdda	castiglioneDAdda	castiglioneDAdda	Pensionata	0	1	0	0	0	null	no	null	null	0	0	0	1	0	0	null	no	null	no	0	null	0	1	0	0	1	0	160	68	yes	yes	no	null	no	null	null	null	null	null	no	no	null	null
client1589535400724	64	male	castiglioneDAdda	castiglioneDAdda	other	pensionato	0	0	0	1	0	Convegnio filatelia Piacenza	no	null	null	0	0	0	0	0	1	null	no	null	no	0	null	0	1	0	0	1	0	166	76	no	no	no	null	no	null	no	no	no	no	no	no	null	null
client1589535401024	70	male	castiglioneDAdda	castiglioneDAdda	castiglioneDAdda	pensionato	0	1	0	0	0	null	no	null	null	0	0	0	0	0	1	null	no	null	yes	0	null	0	1	0	0	1	0	172	64	yes	yes	no	null	no	null	null	null	null	null	no	no	null	null
client1589535406872	46	male	castiglioneDAdda	castiglioneDAdda	other	impiegato	1	0	1	0	1	null	no	null	null	0	0	1	0	0	0	prolasso valvola mitrale congenita	no	null	no	0	null	0	1	0	0	1	0	191	87	no	no	no	null	yes	negative	null	null	null	null	no	no	null	null
client1589535408987	50	male	castiglioneDAdda	castiglioneDAdda	other	Impiegato	1	0	0	0	0	Bar Company casalpusterlengo	no	null	null	0	0	0	0	0	1	null	no	null	no	0	null	0	1	0	0	1	0	194	94	no	null	no	null	no	null	null	null	null	null	no	no	null	null
client1589535415882	37	male	castiglioneDAdda	castiglioneDAdda	castiglioneDAdda	operaio	0	1	0	0	0	null	yes	null	10	0	0	0	1	0	0	null	no	null	no	0	null	0	1	0	0	1	0	180	100	no	no	no	null	no	null	null	null	null	null	no	no	null	null
client1589535417308	35	female	castiglioneDAdda	castiglioneDAdda	other	impiegata	0	1	0	0	0	null	no	null	null	0	0	0	0	0	1	null	no	null	no	0	null	0	1	0	0	1	0	164	70	no	no	no	null	no	null	null	null	null	null	no	no	null	null
client1589535424256	69	female	castiglioneDAdda	castiglioneDAdda	castiglioneDAdda	pensionata	0	1	0	0	0	null	no	null	null	0	0	0	1	0	0	null	no	null	no	0	null	0	1	0	0	1	0	165	56	no	no	no	null	no	null	null	null	null	null	no	no	null	null
client1589535424500	73	female	castiglioneDAdda	castiglioneDAdda	castiglioneDAdda	Pensionata	0	1	0	0	0	null	no	null	null	0	0	0	1	0	0	null	no	null	no	0	null	0	1	0	0	1	0	155	48	no	null	no	null	no	null	null	null	null	null	no	no	null	null
client1589535430070	22	male	castiglioneDAdda	castiglioneDAdda	other	dipendente	1	0	1	0	1	null	yes	null	25	0	0	0	1	0	0	null	no	null	no	0	null	0	1	0	0	1	0	175	60	no	no	yes	2020-02-29 00:00:00	no	null	null	null	null	null	no	no	null	null
client1589535472921	29	female	castiglioneDAdda	castiglioneDAdda	other	adetta vendite	1	0	0	0	0	castiglione d'adda	no	null	null	0	0	0	1	0	0	null	yes	fenomeno di raynaud	no	0	null	0	1	0	0	1	0	160	57	no	no	yes	null	no	null	null	null	null	null	no	yes	37.5	2020-02-22 00:00:00
client1589535491829	39	male	castiglioneDAdda	castiglioneDAdda	other	Impiegato bancario	1	0	0	0	0	Pasticcierie e bar di Codogno	no	null	null	0	0	0	1	0	0	null	no	null	no	0	null	0	1	0	0	1	0	169	52	no	null	yes	2020-02-17 00:00:00	no	null	null	null	null	null	no	no	null	null
client1589535508130	43	female	castiglioneDAdda	castiglioneDAdda	other	titolare di bar	1	0	0	0	0	castiglione d'adda terranova dei passerini	no	null	null	0	0	0	1	0	0	null	no	null	no	0	null	0	1	0	0	1	0	160	68	no	no	no	null	no	null	null	null	null	null	no	no	null	null
client1589535513563	36	female	castiglioneDAdda	castiglioneDAdda	other	insegnante scuola media	1	0	0	0	0	null	no	null	null	0	0	0	1	0	0	null	no	null	no	0	null	0	1	0	0	1	0	167	56	no	no	yes	2020-02-17 00:00:00	no	null	no	no	no	no	no	yes	37.3	2020-02-14 00:00:00
client1589535530314	42	male	castiglioneDAdda	castiglioneDAdda	other	carabiniere	1	0	1	1	1	null	yes	1994	30	0	0	0	1	0	0	null	no	null	no	0	null	0	1	0	0	1	0	177	72	yes	no	no	null	no	null	no	no	no	no	no	no	null	null
client1589535547176	73	female	castiglioneDAdda	castiglioneDAdda	castiglioneDAdda	pensionata	0	1	0	0	0	null	no	null	null	0	0	0	1	0	0	null	no	null	no	0	null	0	1	0	0	1	0	160	46	no	no	no	null	no	null	null	null	null	null	no	no	null	null
client1589535575359	57	female	castiglioneDAdda	castiglioneDAdda	castiglioneDAdda	addetta alle pulizie casa di riposo Castiglione D'adda	0	1	0	0	0	null	no	null	null	0	0	0	1	0	0	null	no	null	no	0	null	0	1	0	0	1	0	160	53	no	no	no	null	no	null	no	no	no	no	no	no	null	null
client1589535596149	31	male	castiglioneDAdda	castiglioneDAdda	castiglioneDAdda	operaio	0	1	0	0	0	null	no	null	null	0	0	0	1	0	0	null	no	null	no	0	null	0	1	0	0	1	0	178	57	no	no	no	null	no	null	null	null	null	null	no	no	null	null
client1589535619757	16	male	castiglioneDAdda	castiglioneDAdda	other	Studente	0	0	1	0	0	Lodi atletica fanfulla	no	null	null	0	0	0	1	0	0	null	no	null	no	0	null	0	1	0	0	1	0	178	74	no	null	no	null	no	null	null	null	null	null	no	yes	39	2020-02-20 00:00:00
client1589535621772	14	male	castiglioneDAdda	castiglioneDAdda	castiglioneDAdda	studente	0	0	1	0	0	codogno	no	null	null	0	0	0	1	0	0	null	no	null	no	0	null	0	1	0	0	1	0	170	60	no	no	no	null	no	null	null	null	null	null	no	no	null	null
client1589535639036	52	female	castiglioneDAdda	castiglioneDAdda	other	operaia	0	1	0	0	0	null	no	null	null	0	0	0	1	0	0	null	no	null	no	0	null	0	1	0	0	1	0	162	60	no	no	no	null	no	null	no	no	no	no	no	no	null	null
client1589535643222	21	female	castiglioneDAdda	castiglioneDAdda	other	Studentessa	1	0	1	0	0	Palestra codogno	no	null	null	0	1	0	0	0	0	null	no	null	no	0	null	0	1	0	0	1	0	163	55	no	null	yes	2020-02-23 00:00:00	no	null	null	null	null	null	no	no	null	null
client1589535649432	43	male	castiglioneDAdda	castiglioneDAdda	castiglioneDAdda	imprenditore	1	0	0	0	0	Palestra Casalpusterlengo	no	null	null	0	0	0	1	0	0	null	no	null	no	0	null	0	1	0	0	1	0	177	70	yes	yes	yes	2020-02-15 00:00:00	yes	negative	no	no	no	no	no	no	null	null
client1589535653103	56	male	castiglioneDAdda	castiglioneDAdda	other	Impiegato	1	0	0	0	0	Montagna val di fassa	no	null	null	0	0	0	1	0	0	null	no	null	no	0	null	0	1	0	0	1	0	167	87	no	null	no	null	no	null	null	null	null	null	no	no	null	null
client1589535653763	22	female	castiglioneDAdda	castiglioneDAdda	other	studentessa	1	0	0	1	1	null	no	null	null	0	0	0	1	0	0	null	no	null	no	0	null	0	1	0	0	1	0	162	67	no	no	no	null	no	null	null	null	null	null	no	no	null	null
client1589535656429	72	female	castiglioneDAdda	castiglioneDAdda	castiglioneDAdda	pensione	0	1	0	0	0	null	no	null	null	0	0	0	1	0	0	null	no	null	no	0	null	0	1	0	0	1	0	165	76	yes	yes	no	null	no	null	null	null	null	null	no	no	null	null
client1589535664700	34	male	castiglioneDAdda	castiglioneDAdda	other	muratore	0	1	0	0	0	null	yes	null	25	0	0	0	1	0	0	null	no	null	no	0	null	0	1	0	0	1	0	169	78	no	no	no	null	no	null	null	null	null	null	no	no	null	null
client1589535665859	29	female	castiglioneDAdda	castiglioneDAdda	castiglioneDAdda	casalinga	0	1	0	0	0	null	yes	null	20	0	0	0	1	0	0	null	no	null	no	0	null	0	1	0	0	1	0	175	61	yes	no	no	null	no	null	null	null	null	null	no	no	null	null
client1589535673320	35	male	castiglioneDAdda	castiglioneDAdda	castiglioneDAdda	disoccupato	1	0	1	1	1	Anche in svizzera	yes	null	null	0	0	0	1	0	0	null	no	null	no	0	null	0	1	0	0	1	0	178	90	no	no	yes	null	no	null	null	null	null	null	no	no	null	null
client1589535673614	18	male	castiglioneDAdda	castiglioneDAdda	other	studente	1	0	1	0	1	null	yes	null	2	0	0	0	1	0	0	null	no	null	no	0	null	0	1	0	0	1	0	170	64	no	no	yes	2020-03-27 00:00:00	no	null	null	null	null	null	no	yes	null	null
client1589535689986	33	male	castiglioneDAdda	castiglioneDAdda	other	operaio	0	1	0	0	0	null	no	null	null	0	0	0	1	0	0	null	no	null	no	0	null	0	1	0	0	1	0	180	86	no	no	no	null	no	null	null	null	null	null	no	no	null	null
client1589535700736	47	female	castiglioneDAdda	castiglioneDAdda	castiglioneDAdda	cfo	1	0	0	0	1	castiglione d'adda milano piacenza	no	null	null	0	0	0	1	0	0	null	no	null	no	0	null	0	1	0	0	1	0	156	54	no	no	yes	null	no	null	null	null	null	null	no	no	null	null
client1589535732298	19	female	castiglioneDAdda	castiglioneDAdda	other	Studentessa	0	1	0	0	0	null	yes	null	5	0	0	0	1	0	0	null	no	null	no	0	null	0	1	0	0	1	0	153	49	no	no	no	null	no	null	null	null	null	null	no	no	null	null
client1589535742968	54	male	castiglioneDAdda	castiglioneDAdda	other	magazziniere	1	0	0	0	1	lodi parma	yes	1980	10	0	0	0	1	0	0	null	no	null	no	0	null	0	1	0	0	1	0	171	74	no	no	no	null	no	null	null	null	null	null	no	yes	38.6	2020-02-14 00:00:00
client1589535750734	24	male	castiglioneDAdda	castiglioneDAdda	other	operaio	1	0	1	0	0	null	yes	2013	7	0	0	0	1	0	0	null	no	null	no	0	null	0	1	0	0	1	0	175	60	no	no	yes	2020-02-21 00:00:00	no	null	no	no	no	no	no	no	null	null
client1589535767399	31	male	castiglioneDAdda	castiglioneDAdda	other	impiegato	1	0	0	0	0	null	no	null	null	0	0	0	1	0	0	null	no	null	no	0	null	0	1	0	0	1	0	176	76	no	no	yes	2020-02-16 00:00:00	no	null	null	null	null	null	no	yes	null	null
client1589535768410	60	male	castiglioneDAdda	castiglioneDAdda	other	operaio metalmeccanico	1	0	0	0	0	La tentazione Castiglione d'Adda	no	null	null	0	0	0	1	0	0	null	no	null	no	0	polmonite dal Legionella 21-10-19	1	0	0	1	0	0	175	86	yes	yes	yes	2020-02-21 00:00:00	no	null	no	no	no	no	no	yes	37	2020-05-06 00:00:00
client1589535772975	38	male	castiglioneDAdda	castiglioneDAdda	other	studio tecnico	0	1	0	0	0	null	no	null	null	0	0	0	1	0	0	null	no	null	no	0	null	0	1	0	0	1	0	183	75	no	no	no	null	no	null	null	null	null	null	no	yes	38	2020-03-17 00:00:00
client1589535808704	67	male	castiglioneDAdda	castiglioneDAdda	castiglioneDAdda	Pensionato	0	0	1	0	0	Palestra comunale per allenamento squadre	no	null	null	0	0	0	1	0	0	null	no	null	no	0	null	0	1	0	0	1	0	183	96	yes	yes	no	null	no	null	null	null	null	null	no	no	null	null
client1589535837633	64	female	castiglioneDAdda	castiglioneDAdda	castiglioneDAdda	casalinga	0	0	0	0	1	null	no	null	null	0	0	1	0	0	0	insufficienza renale cronica	no	null	no	0	null	0	1	0	0	1	0	167	59	no	no	no	null	no	null	null	null	null	null	no	no	null	null
client1589535842104	58	female	castiglioneDAdda	castiglioneDAdda	other	Impiegata	0	1	0	0	0	null	no	null	null	0	0	0	0	0	1	null	no	null	no	0	null	0	1	0	0	1	0	160	90	no	null	no	null	no	null	null	null	null	null	no	yes	38	2020-02-08 00:00:00
client1589535847691	48	female	castiglioneDAdda	castiglioneDAdda	castiglioneDAdda	casalinga	1	0	1	0	1	castiglione d'adda codogno	no	null	null	0	0	0	1	0	0	null	no	null	no	0	null	0	1	0	0	1	0	150	44	no	no	yes	null	no	null	null	null	null	null	no	no	null	null
client1589535864363	59	female	castiglioneDAdda	castiglioneDAdda	other	addetta alle pulizie	1	0	0	0	0	null	no	null	null	0	0	0	0	0	1	null	no	null	no	0	null	0	1	0	0	1	0	160	86	no	no	yes	null	yes	negative	null	null	null	null	no	no	null	null
client1589535876084	49	female	castiglioneDAdda	castiglioneDAdda	castiglioneDAdda	commerciante	0	1	0	0	0	null	no	null	null	0	0	0	1	0	0	null	no	null	no	0	null	0	1	0	0	1	0	160	48	no	no	no	null	no	null	no	no	no	no	no	no	null	null
client1589535883673	48	female	castiglioneDAdda	castiglioneDAdda	castiglioneDAdda	casalinga	0	1	0	0	0	null	no	null	null	0	0	0	1	0	0	null	no	null	no	0	null	0	1	0	0	1	0	163	70	no	no	yes	null	no	null	null	null	null	null	no	no	null	null
client1589535900450	48	female	castiglioneDAdda	castiglioneDAdda	other	ragioniera	0	1	0	0	0	null	no	null	null	0	0	0	1	0	0	null	no	null	no	0	null	0	1	0	0	1	0	169	55	no	no	no	null	yes	negative	null	null	null	null	no	no	null	null
client1589535901344	55	female	castiglioneDAdda	castiglioneDAdda	other	impiegata	0	1	0	0	0	null	no	null	null	0	0	0	1	0	0	null	no	null	no	0	null	0	1	0	0	1	0	163	52	no	no	no	null	no	null	null	null	null	null	no	no	null	null
client1589535944480	77	male	castiglioneDAdda	castiglioneDAdda	other	pensionato	0	1	0	0	0	null	no	null	null	0	0	0	1	0	0	null	yes	null	yes	0	null	0	1	0	0	1	0	173	92	yes	yes	no	null	no	null	no	no	no	no	no	no	null	null
client1589535960121	26	male	castiglioneDAdda	castiglioneDAdda	castiglioneDAdda	Osteopata	1	0	1	0	0	Senso unico Hull Pub Skyline Crossfit Deed	no	null	null	0	0	0	1	0	0	null	no	null	no	0	null	0	1	0	0	0	1	180	80	yes	yes	yes	2020-02-28 00:00:00	no	null	null	null	no	null	no	no	null	null
client1589535961568	73	female	castiglioneDAdda	castiglioneDAdda	other	pensionata	1	0	0	0	0	Bar Castiglione, oratorio, PS di Crema	no	null	null	0	0	0	1	0	0	null	no	null	no	0	null	0	1	0	0	0	1	156	65	no	no	yes	2020-02-03 00:00:00	no	null	no	no	no	no	no	no	null	null
client1589535964584	60	male	castiglioneDAdda	castiglioneDAdda	other	collaboratore studio notarile	0	0	0	0	1	casalpusterlengo	no	null	null	0	0	0	1	0	0	null	no	null	no	0	null	0	1	0	0	1	0	180	89	no	no	yes	null	no	null	null	null	null	null	no	yes	37.6	2020-02-24 00:00:00
client1589535966604	64	female	castiglioneDAdda	castiglioneDAdda	castiglioneDAdda	pensionata	1	0	0	0	1	castiglione d'adda casalpusterlengo lodi cremona milano	yes	null	15	0	0	0	1	0	0	null	no	null	no	0	null	0	1	0	0	1	0	159	60	no	no	yes	null	no	null	null	null	null	null	no	no	null	null
client1589535968121	23	male	castiglioneDAdda	castiglioneDAdda	other	Studente	1	0	0	0	1	Peppers Penguin Mania Mc Donalds Aris Barino Palestra di Castiglione d'Adda Bar alfieri Teo Bar	no	null	null	0	0	0	1	0	0	null	no	null	no	0	null	0	1	0	0	1	0	185	88	yes	no	yes	2020-02-17 00:00:00	no	null	null	null	null	null	no	yes	38	2020-02-10 00:00:00
client1589536007211	41	female	castiglioneDAdda	castiglioneDAdda	other	badante	0	1	0	0	0	null	yes	1993	20	0	0	0	1	0	0	null	no	null	no	0	null	0	1	0	0	1	0	166	65	no	no	no	null	no	null	no	no	no	no	no	no	null	null
client1589536012421	70	female	castiglioneDAdda	castiglioneDAdda	other	pensionata	1	0	0	1	1	null	yes	1997	15	0	0	0	1	0	0	null	no	null	no	0	null	0	1	0	0	1	0	164	60	yes	yes	no	null	no	null	no	no	no	no	no	yes	37.3	2020-02-04 00:00:00
client1589536021911	72	female	castiglioneDAdda	castiglioneDAdda	other	casalinga	0	1	0	0	0	null	no	null	null	0	0	0	0	0	1	null	no	null	no	0	null	0	1	0	0	1	0	160	61	yes	no	no	null	no	null	no	no	no	no	no	no	null	null
client1589536028852	36	female	castiglioneDAdda	castiglioneDAdda	castiglioneDAdda	libera professionista	0	1	0	0	0	null	no	null	null	0	0	0	1	0	0	null	no	null	no	0	null	0	1	0	0	1	0	160	68	no	no	no	null	no	null	null	null	null	null	no	no	null	null
client1589536057708	32	female	castiglioneDAdda	castiglioneDAdda	castiglioneDAdda	Disoccupata	1	0	0	0	0	Bar Heaven	no	null	null	0	0	0	1	0	0	null	no	null	no	0	null	0	1	0	0	1	0	162	58	no	null	yes	2020-03-01 00:00:00	no	null	null	null	null	null	no	no	null	null
client1589536060554	32	female	castiglioneDAdda	castiglioneDAdda	castiglioneDAdda	Disoccupata	0	1	0	0	0	null	yes	2005	20	0	0	0	1	0	0	null	no	null	no	0	null	0	1	0	0	1	0	167	54	no	null	no	null	no	null	null	null	null	null	no	no	null	null
client1589536081278	34	male	castiglioneDAdda	castiglioneDAdda	other	Operaio	1	0	0	0	0	Heaven (castiglione)	yes	2004	15	0	0	0	1	0	0	null	no	null	no	0	null	0	1	0	0	1	0	178	82	no	null	yes	2020-03-01 00:00:00	no	null	null	null	null	null	no	no	null	null
client1589536085950	41	male	castiglioneDAdda	castiglioneDAdda	castiglioneDAdda	barista	1	0	0	0	0	null	yes	2005	20	0	0	0	1	0	0	null	no	null	no	0	null	0	1	0	0	1	0	170	65	no	no	no	null	no	null	null	null	null	null	no	no	null	null
client1589536098282	37	female	castiglioneDAdda	castiglioneDAdda	castiglioneDAdda	casalinga	1	0	0	0	1	castiglione d'adda milano	no	null	null	0	0	0	1	0	0	null	no	null	no	0	null	0	1	0	0	1	0	168	69	no	no	no	null	no	null	null	null	null	null	no	yes	39	2020-01-15 00:00:00
client1589536098736	20	male	castiglioneDAdda	castiglioneDAdda	other	cuoco	0	0	0	0	1	guardamiglio	no	null	null	0	0	0	1	0	0	null	no	null	no	0	null	0	1	0	0	1	0	180	70	no	no	no	null	no	null	null	null	null	null	no	no	null	null
client1589536098935	26	female	castiglioneDAdda	castiglioneDAdda	other	Assistente sociale	1	0	0	0	1	Codogno Lodi Piacenza Crema	no	null	null	0	0	0	1	0	0	null	no	null	no	0	null	0	1	0	0	1	0	163	50	no	null	no	null	no	null	null	null	null	null	no	no	null	null
client1589536099473	59	male	castiglioneDAdda	castiglioneDAdda	other	Operaio	0	1	0	0	0	null	no	null	null	0	0	0	1	0	0	null	no	null	no	0	null	0	1	0	0	1	0	170	85	yes	yes	no	null	no	null	null	null	null	null	no	no	null	null
client1589536101332	66	female	castiglioneDAdda	castiglioneDAdda	castiglioneDAdda	casalinga	0	1	0	0	0	null	no	null	null	0	1	0	0	0	1	null	no	null	yes	0	null	0	1	0	0	1	0	155	85	yes	yes	no	null	no	null	null	null	null	null	no	no	null	null
client1589536101560	35	male	castiglioneDAdda	castiglioneDAdda	other	operaio	0	1	0	0	0	null	yes	null	20	0	0	0	1	0	0	null	no	null	no	0	null	0	1	0	0	1	0	178	110	no	no	no	null	no	null	null	null	null	null	no	no	null	null
client1589536104199	49	male	castiglioneDAdda	castiglioneDAdda	other	impiegato	0	0	1	0	0	palestra Kinesi Casalpusterlengo	no	null	null	0	1	0	0	0	0	null	no	null	no	0	null	0	1	0	0	1	0	172	88	no	no	yes	2020-03-07 00:00:00	no	null	no	no	no	no	no	yes	37.8	2020-01-15 00:00:00
client1589536116202	74	male	castiglioneDAdda	castiglioneDAdda	castiglioneDAdda	Pensionato	0	0	0	0	1	Supermercati	no	null	null	0	0	0	0	1	0	null	no	null	no	0	null	0	1	0	0	0	1	165	74	yes	yes	no	null	no	null	null	null	null	null	no	no	null	null
client1589536117784	44	male	castiglioneDAdda	castiglioneDAdda	castiglioneDAdda	commerciante	1	0	0	0	0	null	no	null	null	0	0	0	1	0	0	null	no	null	no	0	null	0	1	0	0	1	0	176	72	no	no	no	null	no	null	no	no	no	no	no	no	null	null
client1589536121164	72	female	castiglioneDAdda	castiglioneDAdda	other	casalinga	0	1	0	0	0	null	no	null	null	0	0	0	0	0	1	null	no	null	no	0	null	0	1	0	0	0	1	170	75	yes	yes	no	null	no	null	no	no	no	no	no	no	null	null
client1589536140612	31	female	castiglioneDAdda	castiglioneDAdda	other	controllo qualità azienda alimentare	0	0	1	0	0	casalpusterlengo	no	null	null	0	0	0	1	0	0	null	no	null	no	0	null	0	1	0	0	1	0	160	53	no	no	no	null	no	null	null	null	null	null	no	yes	37.5	2020-02-21 00:00:00
client1589536155485	56	female	castiglioneDAdda	castiglioneDAdda	castiglioneDAdda	impiegata	1	0	0	0	1	null	no	null	null	0	0	0	1	0	0	null	no	null	no	0	null	0	1	0	0	1	0	166	70	no	no	no	null	no	null	no	no	no	no	no	no	null	null
client1589536155681	40	female	castiglioneDAdda	castiglioneDAdda	castiglioneDAdda	Casalinga	0	1	0	0	0	null	no	null	null	0	0	0	1	0	0	null	no	null	no	0	null	0	1	0	0	1	0	150	50	no	null	no	null	no	null	null	null	null	null	no	no	null	null
client1589536156929	71	male	castiglioneDAdda	castiglioneDAdda	castiglioneDAdda	Pensionato	0	1	0	0	0	null	no	null	null	0	0	0	1	0	0	null	no	null	no	0	null	0	1	0	0	1	0	170	75	no	null	no	null	no	null	null	null	null	null	no	no	null	null
client1589536168850	43	male	castiglioneDAdda	castiglioneDAdda	castiglioneDAdda	Avvocato	1	0	0	1	0	Bar e oratorio di Castiglione d'Adda	no	null	null	0	0	0	1	0	0	null	no	null	no	0	null	0	1	0	0	1	0	173	66	no	null	no	null	yes	negative	null	null	null	null	no	no	null	null
client1589536173127	63	female	castiglioneDAdda	castiglioneDAdda	castiglioneDAdda	casalinga	0	1	0	0	0	null	no	null	null	0	0	0	1	0	0	null	yes	spondiloartrite	no	0	micobatteriosi atipica	1	0	0	0	0	1	165	60	yes	yes	no	null	no	null	null	null	null	null	no	no	null	null
client1589536174813	60	female	castiglioneDAdda	castiglioneDAdda	other	casalinga	1	0	0	0	0	Bar a Crema	no	null	null	0	1	0	0	0	0	null	no	null	no	0	null	0	1	0	0	1	0	160	54	no	no	yes	2020-02-17 00:00:00	no	null	no	no	no	no	no	no	null	null
client1589536181068	16	female	castiglioneDAdda	castiglioneDAdda	other	studente	0	1	0	0	0	null	no	null	null	0	0	0	1	0	0	null	no	null	no	0	null	0	1	0	0	1	0	162	70	no	no	no	null	no	null	null	null	null	null	no	no	null	null
client1589536181318	54	male	castiglioneDAdda	castiglioneDAdda	castiglioneDAdda	operaio	0	1	0	0	0	null	no	null	null	0	0	0	0	0	1	null	no	null	no	0	null	0	1	0	0	1	0	171	85	no	no	no	null	no	null	null	null	null	null	no	no	null	null
client1589536181534	17	female	castiglioneDAdda	castiglioneDAdda	castiglioneDAdda	studente	1	0	0	0	0	castiglione d'adda	no	null	null	0	0	0	1	0	0	null	no	null	no	0	null	0	1	0	0	1	0	164	60	no	no	no	null	no	null	null	null	null	null	no	yes	38	2020-03-03 00:00:00
client1589536182808	23	female	castiglioneDAdda	castiglioneDAdda	castiglioneDAdda	disoccupata	0	1	0	0	0	null	no	null	null	0	0	0	1	0	0	null	no	null	no	0	null	0	1	0	0	1	0	160	86	no	no	no	null	no	null	null	null	null	null	no	no	null	null
client1589536186132	72	male	castiglioneDAdda	castiglioneDAdda	castiglioneDAdda	pensionato	1	0	0	0	0	null	yes	null	7	0	0	0	0	0	1	null	yes	morbo di chron	no	0	null	0	1	0	0	1	0	172	66	yes	yes	no	null	no	null	null	null	null	null	no	no	null	null
client1589536201733	51	male	castiglioneDAdda	castiglioneDAdda	other	Dipendetne pubblico Ufficio tecnico comunale	1	0	1	0	0	bar di Somaglia e San Fiorano Centro educazione motoria casalpusterlengo	no	null	null	0	0	0	1	0	0	null	no	null	yes	0	null	0	1	0	0	1	0	170	75	no	null	yes	null	yes	positive	yes	no	yes	yes	yes	yes	38.5	2020-02-23 00:00:00
client1589536226115	26	male	castiglioneDAdda	other	other	operaio	1	0	0	0	1	Bar e locali Casalpusterlengo	no	null	null	0	0	0	1	0	0	null	no	null	no	0	null	0	1	0	0	1	0	183	75.5	no	no	no	null	no	null	no	no	no	no	no	no	null	null
client1589536226663	30	male	castiglioneDAdda	other	other	operaio	0	1	0	0	0	null	no	null	null	0	0	0	1	0	0	null	no	null	no	0	null	0	1	0	0	1	0	182	85	no	no	no	null	no	null	null	null	null	null	no	no	null	null
client1589536315914	58	male	castiglioneDAdda	castiglioneDAdda	other	impiegato	1	0	0	0	1	lodi	no	null	null	0	0	0	0	0	1	null	no	null	no	0	null	0	1	0	0	1	0	170	74	no	no	yes	null	yes	negative	null	null	null	null	no	no	null	null
client1589536316267	64	male	castiglioneDAdda	castiglioneDAdda	castiglioneDAdda	Pensionato	1	0	1	0	0	Bar ARIX Bar Toscani Banca Negozi del paese Stadio San Siro	yes	1973	15	0	0	0	1	0	0	null	no	null	no	0	null	0	1	0	0	0	1	170	76	yes	yes	yes	null	no	null	null	null	null	null	no	no	null	null
client1589536348781	53	female	castiglioneDAdda	castiglioneDAdda	castiglioneDAdda	disoccupata	0	1	0	0	0	null	no	null	null	0	0	0	1	0	0	null	no	null	no	0	null	0	1	0	1	0	0	169	75	yes	yes	no	null	no	null	null	null	null	null	no	no	null	null
client1589536379683	37	female	castiglioneDAdda	other	other	Impiegata	0	0	1	0	0	Piscina Faustina Lodi	yes	2003	2	0	0	0	1	0	0	null	no	null	no	0	null	0	1	0	0	1	0	170	57	no	null	no	null	no	null	null	null	null	null	no	no	null	null
client1589536394614	66	female	castiglioneDAdda	castiglioneDAdda	castiglioneDAdda	pensionata	1	0	0	0	1	null	yes	null	10	0	0	0	1	0	0	null	no	null	no	0	null	0	1	0	0	1	0	166	53	no	no	no	null	no	null	null	null	null	null	no	no	null	null
client1589536395718	73	female	castiglioneDAdda	castiglioneDAdda	castiglioneDAdda	pensionata	1	0	0	0	0	castiglione d'adda	yes	null	15	0	0	0	0	0	1	null	no	null	no	0	null	0	1	0	0	0	1	170	55	no	no	no	null	no	null	null	null	null	null	no	no	null	null
client1589536397598	81	female	castiglioneDAdda	castiglioneDAdda	castiglioneDAdda	Pensionata	1	0	0	0	0	null	no	null	null	0	0	0	1	0	0	null	no	null	no	0	null	0	1	0	0	1	0	160	51	yes	yes	no	null	no	null	null	null	null	null	no	no	null	null
client1589536398974	75	male	castiglioneDAdda	castiglioneDAdda	castiglioneDAdda	Pensionato	1	0	0	0	0	Meeting La Tentazione	no	null	null	0	0	0	0	0	1	null	no	null	no	0	null	0	1	0	0	1	0	165	80	yes	yes	no	null	no	null	null	null	null	null	no	no	null	null
client1589536452561	28	female	castiglioneDAdda	castiglioneDAdda	other	cameriera	1	0	0	0	0	ripalta cremasca crema	no	null	null	0	0	0	1	0	0	null	no	null	no	0	null	0	1	0	0	1	0	165	64	no	no	no	null	no	null	null	null	null	null	no	no	null	null
client1589536499065	44	male	castiglioneDAdda	castiglioneDAdda	other	Imprenditore	1	0	0	0	1	Bar e locali del paese e dintorni - palestra di ripalta cremasca	no	null	null	0	0	0	1	0	0	null	no	null	no	0	null	0	1	0	0	1	0	176	80	no	null	yes	2020-02-23 00:00:00	no	null	null	null	null	null	no	no	null	null
client1589536550457	24	female	castiglioneDAdda	castiglioneDAdda	other	studente	1	0	0	0	0	castiglione d'adda	no	null	null	0	0	0	1	0	0	null	no	null	no	0	null	0	1	0	0	1	0	171	65	no	no	no	null	no	null	null	null	null	null	no	no	null	null
client1589536551307	66	male	castiglioneDAdda	castiglioneDAdda	castiglioneDAdda	elettricista	0	0	1	0	0	castiglione d'adda	no	null	null	0	1	0	0	0	1	null	no	null	no	0	null	0	1	0	0	1	0	184	93	yes	no	no	null	no	null	null	null	null	null	no	no	null	null
client1589536574246	74	female	castiglioneDAdda	castiglioneDAdda	castiglioneDAdda	Pensionata	0	1	0	0	0	null	no	null	null	0	1	1	0	0	0	Pace-Maker	no	null	no	0	null	0	1	0	0	1	0	165	58	yes	yes	yes	2020-02-18 00:00:00	yes	null	null	null	null	null	no	no	null	null
client1589536582493	14	male	castiglioneDAdda	castiglioneDAdda	castiglioneDAdda	studente	0	0	1	0	0	null	no	null	null	0	0	0	1	0	0	null	no	null	no	0	null	0	1	0	0	1	0	165	45	no	no	no	null	no	null	null	null	null	null	no	no	null	null
client1589536582796	49	male	castiglioneDAdda	castiglioneDAdda	other	operaio	0	1	0	0	0	null	no	null	null	0	0	0	1	0	0	null	no	null	no	0	null	0	1	0	0	1	0	175	80	no	no	no	null	no	null	null	null	null	null	no	no	null	null
client1589536584566	15	male	castiglioneDAdda	castiglioneDAdda	other	Studente	0	1	0	0	0	null	no	null	null	0	0	0	1	0	0	null	no	null	no	0	null	0	1	0	0	1	0	172	48	no	null	no	null	no	null	null	null	null	null	no	no	null	null
client1589536599617	76	male	castiglioneDAdda	castiglioneDAdda	castiglioneDAdda	pensionato	0	1	0	0	0	null	no	null	null	0	0	1	0	0	1	ictus	no	null	no	0	null	0	1	0	0	1	0	168	76	no	no	no	null	no	null	null	null	null	null	no	no	null	null
client1589536609221	31	male	castiglioneDAdda	castiglioneDAdda	other	impiegato	0	1	0	0	0	null	no	null	null	0	0	0	1	0	0	null	no	null	no	0	null	0	1	0	0	1	0	180	78	no	no	no	null	no	null	null	null	null	null	no	no	null	null
client1589536660613	23	male	castiglioneDAdda	castiglioneDAdda	other	Manutentore	1	0	0	0	0	caffè Alfieri	yes	2012	20	0	0	0	1	0	0	null	no	null	no	0	null	0	1	0	0	1	0	168	67	no	null	no	null	yes	negative	null	null	null	null	no	no	null	null
client1589536661002	19	male	castiglioneDAdda	castiglioneDAdda	other	studente	1	0	1	0	1	piacenza	yes	null	10	0	0	0	1	0	0	null	no	null	no	0	null	0	1	0	0	1	0	177	61	no	no	no	null	no	null	null	null	null	null	no	no	null	null
client1589536669960	47	male	castiglioneDAdda	castiglioneDAdda	other	imbianchino	1	0	0	0	0	castiglione d'adda	yes	2001	10	0	0	0	1	0	0	null	no	null	no	0	null	0	1	0	0	1	0	173	81	no	no	no	null	no	null	null	null	null	null	no	no	null	null
client1589536670509	50	male	castiglioneDAdda	castiglioneDAdda	other	Commerciante	1	0	0	0	0	Bar della zona	no	null	null	0	0	0	1	0	0	null	no	null	no	0	null	0	1	0	0	1	0	175	104	no	null	no	null	no	null	null	null	null	null	no	no	null	null
client1589536674393	58	female	castiglioneDAdda	castiglioneDAdda	castiglioneDAdda	casalinga	0	1	0	0	0	null	no	null	null	0	0	0	0	0	1	null	no	null	no	0	null	0	1	0	0	1	0	164	67	no	null	no	null	no	null	null	null	null	null	no	no	null	null
client1589536696194	66	male	castiglioneDAdda	castiglioneDAdda	other	pensionato	1	0	0	0	0	bar La tentazione e Colomba (Bertonico)	no	null	null	0	0	0	1	0	0	null	no	null	no	0	null	0	1	0	0	1	0	160	76	no	no	yes	2020-02-16 00:00:00	no	null	no	no	no	no	no	no	null	null
client1589536701668	55	female	castiglioneDAdda	castiglioneDAdda	castiglioneDAdda	libero professionista	1	0	1	0	0	codogno casalpusterlengo	no	null	null	0	0	0	1	0	0	null	no	null	no	0	null	0	1	0	0	1	0	169	50	no	no	no	null	no	null	null	null	null	null	no	no	null	null
client1589536716958	31	female	castiglioneDAdda	castiglioneDAdda	other	san martino in strada	0	1	0	0	0	null	no	null	null	0	0	0	1	0	0	null	no	null	no	0	null	0	1	0	0	1	0	179	85	no	no	no	null	no	null	null	null	null	null	no	yes	null	null
client1589536727406	102	female	castiglioneDAdda	castiglioneDAdda	castiglioneDAdda	Pensionata	0	1	0	0	0	null	no	null	null	0	0	0	0	0	1	null	no	null	no	0	null	0	1	0	0	1	0	165	54	yes	yes	no	null	no	null	null	null	null	null	no	no	null	null
client1589536770004	36	male	castiglioneDAdda	castiglioneDAdda	other	magazziniere	1	0	0	0	1	null	no	null	null	0	0	0	1	0	0	null	no	null	no	0	null	0	1	0	0	1	0	171	71	no	no	no	null	no	null	null	null	null	null	no	no	null	null
client1589536813236	54	male	castiglioneDAdda	other	castiglioneDAdda	Dipedente	0	1	0	0	0	null	no	null	null	0	0	0	1	0	0	null	no	null	yes	0	null	0	1	0	0	1	0	170	82	no	null	no	null	no	null	null	null	null	null	no	no	null	null
client1589536817216	48	male	castiglioneDAdda	other	other	Dipendente	0	1	0	0	0	null	no	null	null	0	0	0	1	0	0	null	no	null	no	0	null	0	1	0	0	1	0	168	80	no	null	no	null	no	null	null	null	null	null	no	no	null	null
client1589536823215	54	male	castiglioneDAdda	castiglioneDAdda	other	operaio	0	0	1	0	0	castiglione mantova brescia pizzighettone piacenza codogno	no	null	null	0	0	0	1	0	0	null	no	null	no	0	null	0	1	0	0	1	0	175	68	no	no	no	null	no	null	no	null	null	null	no	no	null	null
client1589536823603	16	male	castiglioneDAdda	castiglioneDAdda	other	Studente	0	1	0	0	0	null	no	null	null	0	0	0	1	0	0	null	no	null	no	0	null	0	1	0	0	1	0	169	48	no	null	no	null	no	null	null	null	null	null	no	no	null	null
client1589536824710	33	male	castiglioneDAdda	castiglioneDAdda	other	operaio	1	0	0	0	0	bar di ribalta cremasca	yes	2005	30	0	0	0	1	0	0	null	no	null	no	0	null	0	1	0	0	1	0	180	96	no	no	no	null	no	null	no	no	no	no	no	yes	38	2020-02-21 00:00:00
client1589536828935	72	female	castiglioneDAdda	castiglioneDAdda	castiglioneDAdda	Casalinga pensionata	0	1	0	0	0	null	no	null	null	0	0	0	1	0	0	null	no	null	no	0	null	0	1	0	0	1	0	162	63	no	null	no	null	no	null	null	null	null	null	no	no	null	null
client1589536835601	16	female	castiglioneDAdda	castiglioneDAdda	other	Studentessa	0	1	0	0	0	null	no	null	null	0	0	0	1	0	0	null	no	null	no	0	null	0	1	0	0	1	0	160	55	no	null	no	null	no	null	null	null	null	null	no	no	null	null
client1589536835991	74	male	castiglioneDAdda	castiglioneDAdda	castiglioneDAdda	pensionato	0	1	0	0	0	null	no	null	null	0	1	0	0	1	0	null	no	null	no	0	apnee notturne	1	0	0	0	1	0	175	101	yes	no	no	null	no	null	null	null	null	null	no	no	null	null
client1589536836552	49	male	castiglioneDAdda	castiglioneDAdda	other	Assicuratore	0	1	0	0	0	null	no	null	null	0	0	0	1	0	0	null	no	null	no	0	null	0	1	0	0	1	0	185	92	no	null	no	null	yes	negative	null	null	null	null	no	no	null	null
client1589536838732	71	female	castiglioneDAdda	castiglioneDAdda	castiglioneDAdda	pensionata	0	0	0	0	1	castiglione d'adda codogno	no	null	null	0	0	0	0	0	1	null	yes	artrosi	no	0	null	0	1	0	0	1	0	160	56	no	no	no	null	no	null	null	null	null	null	no	no	null	null
client1589536846919	69	female	castiglioneDAdda	castiglioneDAdda	other	pensionata	0	1	0	0	0	null	no	null	null	0	0	0	0	0	1	null	no	null	no	0	null	0	1	0	0	1	0	155	55	no	no	no	null	no	null	no	no	no	no	no	no	null	null
client1589536892565	63	female	castiglioneDAdda	castiglioneDAdda	castiglioneDAdda	casalinga	0	1	0	0	0	null	no	null	null	0	0	0	1	0	0	null	no	null	no	0	null	0	1	0	0	1	0	155	45	no	no	no	null	no	null	null	null	null	null	no	no	null	null
client1589536897710	61	male	castiglioneDAdda	castiglioneDAdda	other	pensionato	1	0	0	0	0	null	no	null	null	0	0	0	0	0	1	null	no	null	no	0	null	0	1	0	0	1	0	175	80	no	no	no	null	no	null	no	no	no	no	no	no	null	null
client1589536904733	34	female	castiglioneDAdda	castiglioneDAdda	other	Commessa	0	1	0	0	0	null	no	null	null	0	0	0	1	0	0	null	no	null	no	0	null	0	1	0	0	1	0	160	68	no	null	no	null	no	null	null	null	null	null	no	no	null	null
client1589537008294	27	female	castiglioneDAdda	castiglioneDAdda	castiglioneDAdda	operaia	0	1	0	0	0	null	no	null	null	0	0	0	1	0	0	null	no	null	no	0	null	0	1	0	0	1	0	165	80	no	no	no	null	no	null	null	null	null	null	no	no	null	null
client1589537041988	81	male	castiglioneDAdda	castiglioneDAdda	castiglioneDAdda	pensionato	0	1	0	0	0	null	no	null	null	0	1	0	0	0	0	null	no	null	no	0	null	0	1	0	0	0	1	182	63	yes	yes	yes	null	yes	negative	null	null	null	null	no	yes	37.7	2020-02-18 00:00:00
client1589537042421	46	female	castiglioneDAdda	castiglioneDAdda	other	docente	0	0	1	1	0	oratorio Castiglione D'adda, campo sportivo Molinari	no	null	null	0	0	1	0	0	0	extrasistole	no	null	no	0	null	0	1	0	0	1	0	170	67	no	no	no	null	no	null	no	no	no	no	no	no	null	null
client1589537044344	50	male	castiglioneDAdda	castiglioneDAdda	other	Operaio	0	1	0	0	0	null	yes	1988	20	0	0	0	0	0	1	null	no	null	no	0	null	0	1	0	0	1	0	170	85	no	null	no	null	no	null	null	null	null	null	no	no	null	null
client1589537055508	49	female	castiglioneDAdda	castiglioneDAdda	other	educatrice asilo nido	0	1	0	0	0	null	no	null	null	0	0	0	1	0	0	null	no	null	no	0	null	0	1	0	0	0	1	157	50	no	null	no	null	no	null	yes	null	null	null	no	no	null	null
client1589537062890	81	female	castiglioneDAdda	castiglioneDAdda	castiglioneDAdda	pensionata	0	1	0	0	0	null	no	null	null	0	0	0	0	0	1	null	yes	null	yes	0	null	0	1	0	0	1	0	170	72	yes	yes	no	null	no	null	null	null	null	null	no	no	null	null
client1590129447643	66	female	castiglioneDAdda	castiglioneDAdda	castiglioneDAdda	Farmacista	1	0	1	0	0	null	yes	null	20	0	0	0	1	0	0	null	no	null	no	0	null	0	1	0	0	1	0	168	64	yes	yes	yes	2020-05-20 00:00:00	yes	negative	null	null	null	null	no	yes	37.8	2020-02-15 00:00:00
client1590133625286	53	male	other	other	castiglioneDAdda	banchiere	1	0	0	0	0	castiglione d'adda milano cremona codogno	no	null	null	0	0	0	1	0	0	null	no	null	no	0	null	0	1	0	0	1	0	180	80	no	no	no	null	no	null	null	null	null	null	no	yes	38.5	2020-01-27 00:00:00
client1590154277618	52	female	other	castiglioneDAdda	other	docente	1	0	1	0	1	lodi dubai liguria	no	null	null	0	0	0	0	0	1	null	no	null	no	0	null	0	1	0	0	1	0	167	55	no	no	no	null	no	null	null	null	null	null	no	no	null	null
client1590158182868	39	female	castiglioneDAdda	castiglioneDAdda	castiglioneDAdda	Barista	0	1	0	0	0	null	yes	2000	8	0	0	0	1	0	0	null	no	null	no	0	null	0	1	0	0	1	0	156	54	no	null	no	null	no	null	null	null	null	null	no	no	null	null
client1590164094487	37	male	other	other	castiglioneDAdda	Idraulico	1	0	0	0	0	null	no	null	null	0	0	0	1	0	0	null	no	null	no	0	null	0	1	0	0	1	0	178	93	no	null	no	null	no	null	null	null	null	null	no	no	null	null
client1589536693902	50	female	castiglioneDAdda	castiglioneDAdda	castiglioneDAdda	casalinga	1	0	1	0	0	castiglione d'adda codogno maleo grumello cremonese	yes	null	15	0	0	0	1	0	0	null	no	null	no	0	null	0	1	0	0	1	0	160	44	no	no	yes	null	no	null	null	null	null	null	no	yes	37.2	2020-02-26 00:00:00
client1589535701571	53	female	castiglioneDAdda	castiglioneDAdda	castiglioneDAdda	casalinga	0	0	1	0	0	casalpusterlengo	no	null	null	0	0	0	1	0	0	null	no	null	no	0	null	0	1	0	0	1	0	158	43	no	no	yes	null	no	null	null	null	null	null	no	yes	38	2020-03-05 00:00:00
client1589537002344	26	female	castiglioneDAdda	castiglioneDAdda	other	impiegata	1	0	1	0	0	null	no	null	null	0	0	0	1	0	0	null	no	null	no	0	null	0	1	0	0	1	0	170	55	no	null	no	null	no	null	null	null	null	null	no	no	null	null
client1589535878831	38	male	castiglioneDAdda	castiglioneDAdda	other	impiegato	0	1	0	0	0	null	no	null	null	0	0	0	1	0	0	null	no	null	no	0	null	0	1	0	0	1	0	182	90	yes	yes	yes	null	yes	positive	yes	no	yes	yes	yes	yes	38.5	2020-02-11 00:00:00
client1589535709865	64	female	castiglioneDAdda	castiglioneDAdda	castiglioneDAdda	casalinga	0	1	0	0	0	null	no	null	null	0	0	1	0	0	0	paralisi nervo oculomotore possibile TiA	no	null	no	0	null	0	1	0	0	0	1	160	58	no	no	no	null	no	null	null	null	null	null	no	no	null	null
client1589535919794	26	female	castiglioneDAdda	castiglioneDAdda	castiglioneDAdda	barista Bar Arix	1	0	0	0	1	Milano	no	null	null	0	0	0	1	0	0	null	no	null	no	0	null	0	1	0	0	1	0	172	65	no	no	yes	2020-02-17 00:00:00	no	null	no	no	no	no	no	no	null	null
client1589536527766	33	male	castiglioneDAdda	castiglioneDAdda	other	operatore di impianti di depurazione per le acque reflue	1	0	1	0	0	null	no	null	null	0	0	0	1	0	0	null	no	null	no	0	null	0	1	0	0	1	0	187	85	no	no	no	null	no	null	null	null	null	null	no	yes	null	null
client1589537065952	21	female	castiglioneDAdda	castiglioneDAdda	other	cassiera	0	1	0	0	0	null	yes	null	null	0	0	0	1	0	0	null	no	null	no	0	null	0	1	0	0	1	0	167	45	no	no	no	null	no	null	null	null	null	null	no	no	null	null
client1589537009749	74	male	castiglioneDAdda	castiglioneDAdda	castiglioneDAdda	pensionato	1	0	0	0	0	castiglione d'adda	no	null	null	0	0	0	0	0	1	null	no	null	no	0	null	0	0	1	0	1	0	170	65	no	no	no	null	no	null	null	null	null	null	no	yes	39.6	2020-02-14 00:00:00
client1589536318675	29	male	castiglioneDAdda	castiglioneDAdda	other	impiegato	1	0	1	1	1	null	no	null	null	0	0	0	1	0	0	null	no	null	no	0	null	0	1	0	0	1	0	180	65	no	no	no	null	no	null	no	no	no	no	no	yes	37.5	2020-02-27 00:00:00
client1589536703967	59	female	castiglioneDAdda	castiglioneDAdda	castiglioneDAdda	casalinga	0	1	0	0	0	null	no	null	null	0	0	0	1	0	0	null	no	null	no	0	null	0	1	0	0	0	1	158	50	yes	yes	yes	2020-02-22 00:00:00	no	null	null	null	null	null	no	yes	null	null
client1589536846254	81	male	castiglioneDAdda	castiglioneDAdda	castiglioneDAdda	Pensionato	0	1	0	0	0	null	no	null	null	0	0	1	0	0	0	Pacemaker	no	null	no	0	null	1	0	0	0	1	0	177	70	no	null	no	null	no	null	null	null	null	null	no	no	null	null
client1589536364576	70	male	castiglioneDAdda	castiglioneDAdda	castiglioneDAdda	pensionato	0	1	0	0	0	null	yes	null	20	0	0	0	0	0	1	null	no	null	yes	0	null	0	1	0	0	1	0	170	76	yes	yes	no	null	no	null	null	null	null	null	no	no	null	null
client1589535547807	65	female	castiglioneDAdda	castiglioneDAdda	castiglioneDAdda	casalinga	0	1	0	0	0	Ospedale di Casalpusterlengo	yes	1976	10	0	0	0	0	0	1	null	no	null	no	0	null	0	1	0	0	0	1	155	80	yes	yes	no	null	yes	negative	yes	no	yes	yes	yes	yes	38	2020-02-28 00:00:00
client1589535923170	72	female	castiglioneDAdda	castiglioneDAdda	castiglioneDAdda	Pensionata	1	0	0	0	0	null	no	null	null	0	0	0	1	0	0	null	no	null	no	0	null	0	1	0	0	0	1	157	57	no	null	no	null	no	null	null	null	null	null	no	no	null	null
client1589535874396	28	male	castiglioneDAdda	castiglioneDAdda	other	impiegato	0	0	1	0	0	Palestra Castiglione d'adda	no	null	null	0	0	0	1	0	0	null	no	null	no	0	null	0	1	0	0	1	0	174	59	no	no	no	null	no	null	no	no	no	no	no	no	null	null
client1589536178055	27	male	castiglioneDAdda	castiglioneDAdda	castiglioneDAdda	impiegato	1	0	1	0	0	castioglione d'adda ospedaletto	no	null	null	0	0	0	1	0	0	null	no	null	no	0	null	0	1	0	0	1	0	188	88	yes	no	yes	null	yes	positive	null	null	null	null	yes	yes	37.7	2020-02-25 00:00:00
client1589536452126	71	female	castiglioneDAdda	castiglioneDAdda	other	casalinga	1	0	0	0	0	null	no	null	null	1	0	0	0	0	0	null	no	null	no	0	null	0	1	0	0	1	0	152	53	no	no	yes	2020-02-20 00:00:00	no	null	no	no	yes	no	no	yes	37.5	2020-02-22 00:00:00
client1589536040288	61	male	castiglioneDAdda	castiglioneDAdda	other	pensionato	1	0	0	0	0	null	no	null	null	0	0	1	0	1	0	angina pectoris e stent	no	null	no	0	null	0	1	0	0	1	0	176	83	no	no	yes	2020-03-02 00:00:00	no	null	no	no	no	no	no	yes	38.4	2020-03-03 00:00:00
client1589536969661	70	male	castiglioneDAdda	castiglioneDAdda	castiglioneDAdda	Pensionato	1	0	0	0	1	null	no	null	null	0	0	0	0	0	1	null	no	null	yes	0	null	0	1	0	0	1	0	159	80	no	null	no	null	no	null	null	null	null	null	no	no	null	null
client1589536449239	66	female	castiglioneDAdda	castiglioneDAdda	castiglioneDAdda	casalinga	1	0	0	0	0	codogno pizzighettone	no	null	null	0	0	0	1	0	0	null	no	null	no	0	null	0	1	0	0	1	0	153	42	no	no	no	null	no	null	null	null	null	null	no	no	null	null
client1589536509956	58	female	castiglioneDAdda	castiglioneDAdda	other	oss	0	0	0	1	0	Circolo Piergiorgio frassati (oratorio)	no	null	null	0	0	0	1	0	0	null	no	null	no	0	null	0	1	0	0	1	0	158	66	yes	yes	yes	2020-05-11 00:00:00	yes	negative	null	null	null	null	no	yes	37.5	2020-03-06 00:00:00
client1589536581846	49	female	castiglioneDAdda	castiglioneDAdda	castiglioneDAdda	centro di somministrazione pasti scuola primaria	1	0	0	0	1	null	no	null	null	0	0	0	0	0	1	null	no	null	no	0	null	0	1	0	0	1	0	157	71	yes	no	no	null	no	null	no	no	no	no	no	yes	37.8	2020-02-27 00:00:00
client1590150394446	31	male	castiglioneDAdda	castiglioneDAdda	other	Operaio	1	0	1	0	0	Palestra codogno	yes	null	null	0	0	0	1	0	0	null	no	null	no	0	null	0	1	0	0	1	0	175	80	no	null	yes	2020-02-19 00:00:00	no	null	null	null	null	null	no	no	null	null
client1589535417666	73	male	castiglioneDAdda	castiglioneDAdda	other	pensionato	0	1	0	0	0	null	no	null	null	0	0	1	0	0	0	cardiopatia ischemica	no	null	no	0	null	0	1	0	0	1	0	165	72	yes	yes	no	null	no	null	no	no	no	no	no	no	null	null
client1589535612391	54	male	castiglioneDAdda	castiglioneDAdda	other	tecnico elettronico	0	0	1	0	0	null	no	null	null	0	0	0	0	0	1	null	no	null	no	0	null	0	1	0	0	1	0	180	115	no	no	no	null	yes	negative	null	null	null	null	no	no	null	null
client1589535411312	80	male	castiglioneDAdda	castiglioneDAdda	castiglioneDAdda	pensionato	1	0	0	0	0	null	no	null	null	0	1	0	0	0	1	null	yes	artrite	no	0	null	0	1	0	0	1	0	170	86	yes	no	no	null	no	null	null	null	null	null	no	yes	null	null
client1589536221018	84	female	castiglioneDAdda	castiglioneDAdda	castiglioneDAdda	pensionata	1	0	0	0	0	castiglione d'adda lodi	yes	null	3	0	0	0	0	0	1	null	no	null	no	0	null	0	1	0	0	1	0	159	61	yes	yes	no	null	no	null	null	null	null	null	no	no	null	null
client1589535664281	36	male	castiglioneDAdda	castiglioneDAdda	other	operaio	0	1	0	0	0	null	yes	2005	20	0	0	0	1	0	0	null	no	null	no	0	null	0	1	0	0	1	0	184	78	no	no	no	null	no	null	no	no	no	no	no	no	null	null
client1589535556135	32	female	castiglioneDAdda	castiglioneDAdda	other	tecnico radioterapia	1	0	0	0	0	null	no	null	null	0	0	0	1	0	0	null	no	null	no	0	null	0	1	0	0	1	0	170	70	yes	no	no	null	no	null	no	no	no	no	no	no	null	null
client1589535364911	21	male	castiglioneDAdda	castiglioneDAdda	other	studente	1	0	0	0	0	Bar Codogno	no	null	null	0	0	0	1	0	0	null	no	null	no	0	null	0	1	0	0	1	0	166	66	no	no	no	null	no	null	no	no	no	no	no	no	null	null
client1589537020475	48	male	castiglioneDAdda	castiglioneDAdda	castiglioneDAdda	operaio	1	0	0	0	0	null	no	null	null	0	0	0	1	0	0	null	no	null	no	0	null	0	1	0	0	1	0	175	110	yes	no	no	null	no	null	null	null	null	null	no	no	null	null
client1589537020845	79	male	castiglioneDAdda	castiglioneDAdda	castiglioneDAdda	Pensionato	1	0	0	0	0	null	no	null	null	0	0	0	0	0	1	null	no	null	yes	0	null	0	1	0	0	1	0	168	87	yes	yes	no	null	no	null	null	null	null	null	no	no	null	null
client1589535575081	51	male	castiglioneDAdda	castiglioneDAdda	castiglioneDAdda	libero professionista	0	0	1	0	0	piscina di Casalpusterlengo	no	null	null	0	0	0	1	0	0	null	no	null	no	0	null	0	1	0	0	1	0	184	80	no	no	no	null	no	null	no	no	no	no	no	no	null	null
client1589536147516	73	female	castiglioneDAdda	castiglioneDAdda	castiglioneDAdda	pensionata	0	1	0	0	0	null	no	null	null	1	1	0	0	0	1	null	no	null	yes	0	null	0	1	0	0	1	0	160	80	yes	yes	no	null	no	null	null	null	null	null	no	no	null	null
client1589536052956	48	male	castiglioneDAdda	castiglioneDAdda	other	artigiano	0	1	0	0	0	null	yes	null	25	0	0	0	1	0	0	null	no	null	no	0	null	0	1	0	0	1	0	170	85	no	no	no	null	no	null	null	null	null	null	no	no	null	null
client1589535357847	62	female	castiglioneDAdda	castiglioneDAdda	castiglioneDAdda	casalinga	1	0	0	0	1	Centri commerciali	no	null	null	0	0	0	1	0	0	null	no	null	no	0	null	0	1	0	0	1	0	164	63	no	null	no	null	no	null	null	null	null	null	no	no	null	null
client1589535644604	55	female	castiglioneDAdda	castiglioneDAdda	other	barista	1	0	0	0	0	Ramage café (luogo di lavoro)	no	null	null	0	0	0	1	0	0	null	no	null	no	0	null	0	1	0	0	1	0	165	86	yes	yes	yes	2020-02-20 00:00:00	no	null	no	no	no	no	no	yes	37.5	2020-02-25 00:00:00
client1589536859911	78	male	castiglioneDAdda	castiglioneDAdda	castiglioneDAdda	pensionato	0	1	0	0	0	null	no	null	null	1	0	0	0	0	1	null	no	null	no	0	null	0	1	0	0	1	0	173	80	yes	yes	no	null	no	null	null	null	null	null	no	no	null	null
client1589536395254	75	male	castiglioneDAdda	castiglioneDAdda	castiglioneDAdda	Pensionato	1	0	0	0	0	null	no	null	null	0	0	0	1	0	0	null	no	null	no	0	null	0	1	0	0	1	0	180	93	yes	yes	no	null	no	null	null	null	null	null	no	no	null	null
client1589535799063	44	male	castiglioneDAdda	castiglioneDAdda	other	operaio	1	0	0	0	0	bar La Tentazione	yes	1994	20	0	0	0	1	0	0	null	no	null	no	0	null	0	1	0	0	1	0	165	60	no	no	yes	2020-05-15 00:00:00	no	null	no	no	yes	no	no	yes	37.5	2020-02-19 00:00:00
client1589535798457	13	male	castiglioneDAdda	castiglioneDAdda	castiglioneDAdda	studente	0	1	0	0	0	null	no	null	null	0	0	0	1	0	0	null	no	null	no	0	null	0	1	0	0	1	0	147	34	no	no	yes	null	no	null	null	null	null	null	no	no	null	null
client1589535545037	54	female	castiglioneDAdda	castiglioneDAdda	other	operaia	1	0	0	0	0	castiglione d'adda	yes	null	5	0	0	0	1	0	0	null	no	null	no	0	null	0	1	0	0	1	0	160	60	no	no	yes	null	yes	negative	null	null	null	null	no	no	null	null
client1589535652259	38	female	castiglioneDAdda	castiglioneDAdda	other	impiegata supermercato	0	1	0	0	0	null	no	null	null	0	0	0	1	0	0	null	no	null	no	0	null	0	1	0	0	1	0	158	51	no	no	no	null	no	null	null	null	null	null	no	yes	null	null
client1589535750407	54	male	castiglioneDAdda	castiglioneDAdda	castiglioneDAdda	metalmeccanico	1	0	0	0	1	pizzerie e discoteche	yes	null	10	0	0	0	1	0	0	null	no	null	no	0	null	0	1	0	0	1	0	177	65	no	no	yes	2020-02-24 00:00:00	yes	positive	no	no	yes	yes	yes	yes	39	2020-02-18 00:00:00
client1589535802811	34	male	castiglioneDAdda	castiglioneDAdda	other	operaio	1	0	0	0	0	null	yes	null	15	0	0	0	1	0	0	null	no	null	no	0	null	0	1	0	0	1	0	182	74	no	no	no	null	no	null	null	null	null	null	no	no	null	null
client1589536402300	24	female	castiglioneDAdda	castiglioneDAdda	other	impiegata comunale	0	1	0	0	0	null	no	null	null	0	0	0	1	0	0	null	no	null	no	0	Steinert (distrofia miotica)	1	0	0	0	1	0	158	47	yes	yes	yes	2020-02-20 00:00:00	no	null	no	no	yes	no	no	yes	37.5	2020-02-26 00:00:00
client1589535362411	18	female	castiglioneDAdda	castiglioneDAdda	other	studente	0	0	0	0	1	codogno castiglione d'adda	no	null	null	0	0	0	1	0	0	null	yes	null	yes	0	null	0	1	0	0	1	0	150	47	no	no	yes	null	no	null	null	null	null	null	no	yes	38	2020-02-01 00:00:00
client1589536401928	63	male	castiglioneDAdda	castiglioneDAdda	castiglioneDAdda	Pensionato	0	0	1	0	0	Palestra Castiglione d'Adda	no	null	null	0	0	0	1	0	0	null	no	null	no	0	Bronchite cronica lieve	1	0	0	0	1	0	178	78	yes	yes	yes	2020-02-20 00:00:00	yes	positive	null	null	null	null	yes	yes	38.5	2020-02-22 00:00:00
client1589535360905	55	male	castiglioneDAdda	castiglioneDAdda	castiglioneDAdda	operaio	0	1	0	0	0	null	no	null	null	0	0	0	0	0	1	null	no	null	no	0	null	0	1	0	1	0	0	170	72	no	no	no	null	yes	positive	no	no	yes	no	yes	no	null	null
client1589535254355	35	female	castiglioneDAdda	castiglioneDAdda	other	impiegata	0	1	0	0	0	null	no	null	null	0	0	0	1	0	0	null	no	null	no	0	null	0	1	0	0	1	0	169	47.5	no	no	no	null	no	null	null	null	null	null	no	no	null	null
client1589535301448	32	male	castiglioneDAdda	castiglioneDAdda	other	Conduttore impianti depurazione	1	0	0	0	1	null	no	null	null	0	0	0	1	0	0	null	no	null	no	0	null	0	1	0	0	1	0	170	65	no	null	no	null	no	null	null	null	null	null	no	no	null	null
client1589535302132	87	female	castiglioneDAdda	castiglioneDAdda	castiglioneDAdda	pensionata	0	1	0	0	0	null	no	null	null	0	0	0	0	0	1	null	yes	polimialgia reumatica	no	0	null	0	1	0	0	1	0	163	69	yes	yes	no	null	no	null	null	null	null	null	no	no	null	null
client1589535305086	58	male	castiglioneDAdda	castiglioneDAdda	other	tecnico della manutenzione	1	0	0	0	1	castiglione d'adda	no	null	null	0	0	0	0	0	1	null	no	null	yes	0	null	0	1	0	0	1	0	167	61	no	null	no	null	no	null	null	null	null	null	no	no	null	null
client1589535327849	63	male	castiglioneDAdda	castiglioneDAdda	castiglioneDAdda	pensionato	1	0	1	0	1	castiglione d'adda	no	null	null	0	0	0	1	0	0	null	no	null	no	0	null	0	1	0	0	1	0	174	84	no	no	yes	null	yes	positive	yes	no	yes	null	yes	yes	38.5	2020-02-20 00:00:00
client1589535328737	37	male	castiglioneDAdda	castiglioneDAdda	other	operaio	0	1	0	0	0	null	no	null	null	0	0	0	1	0	0	null	no	null	no	0	null	0	1	0	0	1	0	175	85	no	no	no	null	no	null	null	null	null	null	no	no	null	null
client1589535329819	35	female	castiglioneDAdda	castiglioneDAdda	castiglioneDAdda	casalinga	0	1	0	0	0	null	no	null	null	0	0	0	1	0	0	null	no	null	no	0	null	0	1	0	0	1	0	155	59	no	no	no	null	no	null	null	null	null	null	no	no	null	null
client1589535337681	47	male	castiglioneDAdda	castiglioneDAdda	other	operaio	1	0	1	0	0	null	no	null	null	0	0	0	1	0	0	null	no	null	no	0	null	0	1	0	0	1	0	178	72	no	no	yes	2020-02-20 00:00:00	yes	negative	null	null	null	null	no	no	null	null
client1589535342828	43	male	castiglioneDAdda	castiglioneDAdda	other	vice direttore di market	1	0	0	0	1	milano viaggio in OMAN	no	null	null	0	0	0	1	0	0	null	no	null	no	0	null	0	1	0	0	1	0	168	61	no	no	no	null	no	null	null	null	null	null	no	no	null	null
client1589535349692	55	male	castiglioneDAdda	castiglioneDAdda	other	Operaio	1	0	0	0	0	Caffè sporadici bar la tentazione le macine	no	null	null	0	0	0	1	0	0	null	no	null	no	0	null	0	1	0	0	1	0	172	71	no	null	no	null	no	null	null	null	null	null	no	no	null	null
client1589535363111	73	female	castiglioneDAdda	castiglioneDAdda	castiglioneDAdda	Casalinga	0	1	0	0	0	null	no	null	null	0	0	0	1	0	0	null	no	null	no	0	null	0	1	0	0	0	1	160	54	yes	yes	no	null	no	null	null	null	null	null	no	no	null	null
client1589535385144	32	male	castiglioneDAdda	castiglioneDAdda	castiglioneDAdda	Disoccupato	1	0	0	0	0	Lodigiano	no	null	null	0	0	0	1	0	0	null	no	null	no	0	null	0	1	0	0	1	0	170	70	no	null	yes	2020-01-31 00:00:00	no	null	null	null	null	null	no	no	null	null
client1589535402443	33	female	castiglioneDAdda	castiglioneDAdda	other	OSS RSA	0	1	0	0	0	null	no	null	null	0	0	0	1	0	0	null	no	null	no	0	null	0	1	0	0	1	0	155	70	no	no	no	null	no	null	no	null	null	null	no	no	null	null
client1589535423403	60	female	castiglioneDAdda	castiglioneDAdda	castiglioneDAdda	collaboratrice scolastica	0	1	0	0	0	null	no	null	null	0	0	0	1	0	0	null	no	null	no	0	null	0	1	0	0	1	0	175	70	no	no	no	null	no	null	null	null	null	null	no	no	null	null
client1589535426021	68	female	castiglioneDAdda	castiglioneDAdda	castiglioneDAdda	pensionata	0	1	0	0	0	null	no	null	null	0	1	0	0	0	1	null	no	null	yes	1	apnea notturna	1	0	0	0	1	0	165	120	yes	null	no	null	no	null	null	null	null	null	no	no	null	null
client1589535429048	42	female	castiglioneDAdda	castiglioneDAdda	castiglioneDAdda	casalinga	1	0	1	0	1	null	no	null	null	0	0	0	1	0	0	null	no	null	no	0	null	0	1	0	0	1	0	175	58	yes	yes	yes	2020-02-21 00:00:00	no	null	null	null	null	null	no	no	null	null
client1589535429389	48	female	castiglioneDAdda	castiglioneDAdda	other	operaia	0	1	0	0	0	null	no	null	null	0	0	0	1	0	0	null	no	null	no	0	null	0	1	0	0	1	0	152	54	no	null	no	null	no	null	no	no	no	no	no	no	null	null
client1589535463745	72	male	castiglioneDAdda	castiglioneDAdda	castiglioneDAdda	pensionato	1	0	0	0	0	castiglione montecatini	no	null	null	0	0	0	0	0	1	null	no	null	no	0	null	0	1	0	0	1	0	172	82	yes	yes	no	null	no	null	null	null	null	null	no	no	null	null
client1589535471162	80	female	castiglioneDAdda	castiglioneDAdda	castiglioneDAdda	Pensionata	0	1	0	0	0	null	no	null	null	0	0	0	1	0	0	null	no	null	no	0	null	0	1	0	0	0	1	162	79	yes	yes	no	null	no	null	null	null	null	null	no	no	null	null
client1589535486474	32	male	castiglioneDAdda	castiglioneDAdda	other	iMPIEGATO PRESSO SAIPEM SPA	1	0	0	0	1	ristoranti fuori paese	no	null	null	0	0	0	1	0	0	null	no	null	no	0	null	0	1	0	0	1	0	170	73	no	null	no	null	no	null	null	null	null	null	no	no	null	null
client1589535489298	38	female	castiglioneDAdda	castiglioneDAdda	other	Impiegata	1	0	0	0	0	bar a codogno	no	null	null	0	0	0	1	0	0	null	no	null	no	0	null	0	1	0	0	1	0	165	60	no	null	yes	2020-03-23 00:00:00	yes	negative	null	null	null	null	no	yes	39	2020-02-13 00:00:00
client1589535491147	35	female	castiglioneDAdda	castiglioneDAdda	other	impiegata	1	0	0	0	0	null	no	null	null	0	0	0	1	0	0	null	no	null	no	0	null	0	1	0	0	1	0	168	69	no	no	yes	2020-02-16 00:00:00	no	null	null	null	null	null	no	no	null	null
client1589535496683	29	male	castiglioneDAdda	castiglioneDAdda	other	tecnico di laboratorio biomedico	1	0	0	0	1	null	yes	null	7	0	0	0	0	0	1	null	no	null	no	0	null	0	1	0	0	1	0	185	100	no	null	yes	null	no	null	null	null	null	null	no	no	null	null
client1589535496930	21	male	castiglioneDAdda	castiglioneDAdda	other	studente	1	0	0	0	0	null	yes	null	4	0	0	0	1	0	0	null	no	null	no	0	null	0	1	0	0	1	0	180	86	no	no	no	null	no	null	null	null	null	null	no	no	null	null
client1589535497209	55	male	castiglioneDAdda	castiglioneDAdda	other	Disoccupato	0	0	0	1	0	Ballo corno giovine	yes	1981	12	0	0	0	1	0	0	null	yes	Artrite reumatoide	no	0	null	0	1	0	0	1	0	172	75	no	null	no	null	no	null	null	null	null	null	no	yes	40	2020-01-15 00:00:00
client1589535504792	61	male	castiglioneDAdda	castiglioneDAdda	castiglioneDAdda	artigiano	0	0	1	0	0	all dance	no	null	null	0	0	0	0	0	1	null	no	null	no	0	null	0	1	0	1	0	0	178	85	no	no	no	null	no	null	null	null	null	null	no	no	null	null
client1589535505129	23	male	castiglioneDAdda	castiglioneDAdda	other	studente	1	0	1	0	1	Casalpusterlengo, Codogno, Lodi, Crema	no	null	null	0	0	0	1	0	0	null	no	null	no	1	null	0	0	0	0	1	0	186	71	no	null	yes	2020-02-15 00:00:00	no	null	no	no	no	no	no	no	null	null
client1589535506831	29	female	castiglioneDAdda	other	castiglioneDAdda	socia titolare bragalini snc	1	0	0	0	1	null	no	null	null	0	0	0	1	0	0	null	no	null	no	0	null	0	1	0	0	1	0	165	53	no	no	yes	2020-02-23 00:00:00	no	null	null	null	null	null	no	yes	null	null
client1589535512947	44	female	castiglioneDAdda	castiglioneDAdda	other	Ass.te Amm.vo	0	1	0	0	0	null	no	null	null	0	0	0	1	0	0	null	yes	Psoriasi	no	0	null	0	1	0	0	1	0	148	53	no	null	yes	2020-02-20 00:00:00	no	null	null	null	null	null	no	no	null	null
client1589535517762	63	female	castiglioneDAdda	castiglioneDAdda	castiglioneDAdda	casalinga	0	1	0	0	0	null	yes	null	6	0	0	0	1	0	0	null	no	null	no	0	null	0	1	0	0	1	0	158	46	no	no	yes	2020-03-15 00:00:00	no	null	null	null	null	null	no	no	null	null
client1589535521312	71	male	castiglioneDAdda	castiglioneDAdda	castiglioneDAdda	pensionato	0	1	0	0	0	null	no	null	null	0	0	0	1	0	0	null	yes	epatite autoimmune	no	0	null	0	1	0	0	0	1	164	75	no	no	yes	null	no	null	null	null	null	null	no	no	null	null
client1589535554139	63	female	castiglioneDAdda	castiglioneDAdda	castiglioneDAdda	pensionata	1	0	0	0	0	castiglione d'adda	no	null	null	0	0	0	1	0	0	null	no	null	no	0	null	0	1	0	0	1	0	158	72	no	no	no	null	no	null	null	null	null	null	no	no	null	null
client1589535563251	54	female	castiglioneDAdda	other	other	impiegata	1	0	0	0	1	bar e locali di Milano	no	null	null	0	0	0	1	0	0	null	no	null	no	0	null	0	1	0	0	1	0	164	54	no	null	no	null	no	null	no	null	null	null	no	no	null	null
client1589535578864	50	male	castiglioneDAdda	castiglioneDAdda	other	Operaio	0	1	0	0	0	null	no	null	null	0	0	0	1	0	0	null	no	null	yes	1	Apnee notturne	1	0	0	0	1	0	175	105	no	null	yes	2020-03-14 00:00:00	yes	negative	null	null	null	null	yes	no	null	null
client1589535579524	51	female	castiglioneDAdda	castiglioneDAdda	castiglioneDAdda	casalinga	1	0	0	0	0	null	no	null	null	0	0	0	1	0	0	null	no	null	no	0	null	0	1	0	0	1	0	161	62	no	no	no	null	no	null	null	null	null	null	no	no	null	null
client1589535583468	15	male	castiglioneDAdda	castiglioneDAdda	other	Studente	1	0	1	0	1	Squadra calcio Castiglione	no	null	null	0	0	0	1	0	0	null	no	null	no	0	null	0	1	0	0	1	0	180	78	no	null	yes	2020-04-15 00:00:00	no	null	null	null	null	null	no	no	null	null
client1589535597251	30	male	castiglioneDAdda	castiglioneDAdda	other	operaio	1	0	0	0	1	null	no	null	null	0	0	0	1	0	0	null	no	null	no	0	null	0	1	0	0	1	0	173	72	no	no	no	null	no	null	null	null	null	null	no	no	null	null
client1589535598450	62	male	castiglioneDAdda	castiglioneDAdda	other	Impiegato	1	0	0	0	0	null	no	null	null	0	0	0	0	0	1	null	no	null	no	0	null	0	1	0	0	1	0	178	82	no	null	no	null	no	null	null	null	null	null	no	no	null	null
client1589535625158	67	male	castiglioneDAdda	castiglioneDAdda	castiglioneDAdda	Pensionato	0	1	0	0	0	null	no	null	null	0	0	0	1	0	0	null	no	null	no	0	null	0	1	0	0	1	0	176	75	no	null	no	null	no	null	null	null	null	null	no	no	null	null
client1589535645351	38	male	castiglioneDAdda	castiglioneDAdda	other	impiegato	1	0	0	0	0	null	no	null	null	0	0	0	1	0	0	null	no	null	no	0	null	0	1	0	0	1	0	180	80	no	null	yes	2020-04-23 00:00:00	yes	positive	null	null	yes	null	yes	yes	39.7	2020-01-27 00:00:00
client1589535672916	42	female	castiglioneDAdda	castiglioneDAdda	other	impiegata	0	0	1	0	0	codogno oratorio	no	null	null	0	0	0	1	0	0	null	no	null	no	0	null	0	1	0	0	1	0	175	65	no	no	yes	2020-02-20 00:00:00	no	null	null	null	null	null	no	yes	null	null
client1589535697176	76	male	castiglioneDAdda	castiglioneDAdda	castiglioneDAdda	pensionato	1	0	0	0	0	null	no	null	null	0	1	0	0	0	1	null	no	null	no	0	null	0	1	0	0	1	0	152	73	no	no	yes	2020-02-26 00:00:00	yes	positive	yes	yes	yes	yes	yes	no	null	null
client1589535712978	36	female	castiglioneDAdda	castiglioneDAdda	other	oss	1	0	0	0	1	ristoranti	no	null	null	0	0	0	1	0	0	null	no	null	no	0	null	0	1	0	0	1	0	162	55	yes	no	no	null	no	null	no	no	no	no	no	no	null	null
client1589535725603	53	female	castiglioneDAdda	castiglioneDAdda	castiglioneDAdda	ASA comunale	1	0	0	0	1	ristoranti	no	null	null	0	0	0	1	0	0	null	no	null	no	0	null	0	1	0	0	1	0	155	80	no	null	no	null	no	null	no	null	null	null	no	yes	39.5	2020-01-15 00:00:00
client1589535734143	29	female	castiglioneDAdda	castiglioneDAdda	other	educatrice di asilo nido	1	0	0	0	1	crema lodi piacenza	no	null	null	0	0	0	1	0	0	null	no	null	no	0	null	0	1	0	0	1	0	165	49	no	no	no	null	no	null	null	null	null	null	no	no	null	null
client1589535746726	38	male	castiglioneDAdda	castiglioneDAdda	castiglioneDAdda	psicologo-imprenditore	1	0	0	0	0	Arix bar, le macine	no	null	null	0	0	0	1	0	0	null	no	null	no	0	null	0	1	0	0	1	0	171	74	yes	no	no	null	no	null	no	null	null	null	no	no	null	null
client1589535751775	53	female	castiglioneDAdda	castiglioneDAdda	castiglioneDAdda	disoccupata	1	0	0	0	0	castiglione d'adda	no	null	null	0	1	0	0	0	0	null	no	null	no	0	null	0	1	0	0	1	0	162	51	no	no	no	null	no	null	null	null	null	null	no	no	null	null
client1589535764136	31	female	castiglioneDAdda	castiglioneDAdda	other	Assistente sociale	1	0	0	0	0	null	no	null	null	0	0	0	1	0	0	null	no	null	no	0	null	0	1	0	0	1	0	164	54	no	no	yes	2020-02-21 00:00:00	no	null	null	null	null	null	no	no	null	null
client1589535805488	60	male	castiglioneDAdda	castiglioneDAdda	other	impiegato	1	0	0	0	0	null	yes	null	20	0	0	0	0	0	1	null	no	null	no	0	null	0	1	0	0	1	0	175	98	no	no	no	null	no	null	null	null	null	null	no	no	null	null
client1589535807010	62	male	castiglioneDAdda	castiglioneDAdda	other	impiegato	0	1	0	0	0	null	no	null	null	0	0	0	0	0	1	null	no	null	yes	0	null	0	1	0	0	1	0	183	110	no	no	no	null	no	null	null	null	null	null	no	no	null	null
client1589535808257	56	male	castiglioneDAdda	castiglioneDAdda	castiglioneDAdda	disoccupato	1	0	0	0	0	null	yes	null	20	0	1	0	0	1	1	null	no	null	no	0	null	0	1	0	0	1	0	178	98	yes	yes	no	null	no	null	null	null	null	null	no	no	null	null
client1589535820034	32	female	castiglioneDAdda	castiglioneDAdda	other	addetta al reparto pls	1	0	1	0	1	lodi pandino viaggio in oman	no	null	null	0	0	0	1	0	0	null	no	null	no	1	null	0	0	0	0	1	0	170	53	no	no	no	null	no	null	null	null	null	null	no	no	null	null
client1589535829919	74	female	castiglioneDAdda	castiglioneDAdda	castiglioneDAdda	pensionata	1	0	0	0	0	castiglione d'adda	no	null	null	0	0	0	1	0	0	null	no	null	no	0	null	0	1	0	0	1	0	152	55	no	no	no	null	no	null	null	null	null	null	no	no	null	null
client1589535841126	43	male	castiglioneDAdda	castiglioneDAdda	other	Colorista di prodotti vernicianti	1	0	0	0	1	null	no	null	null	0	0	0	1	0	0	null	no	null	no	0	null	0	1	0	0	1	0	179	87	no	null	yes	null	yes	null	null	null	null	null	no	no	null	null
client1589535843585	76	female	castiglioneDAdda	castiglioneDAdda	castiglioneDAdda	pensionata	0	1	0	0	0	null	no	null	null	1	0	0	0	1	0	null	yes	artrosi	no	0	sinusite cronica	1	0	0	0	1	0	165	75	yes	yes	no	null	no	null	null	null	null	null	no	no	null	null
client1589535845360	46	female	castiglioneDAdda	castiglioneDAdda	other	impiegata autoscuola	0	0	1	0	0	casalpusterlengo	yes	null	12	0	0	0	1	0	0	null	no	null	no	0	null	0	1	0	0	1	0	168	69	no	no	no	null	no	null	null	null	null	null	no	no	null	null
client1589535845865	92	female	castiglioneDAdda	castiglioneDAdda	castiglioneDAdda	pensionata	0	1	0	0	0	null	no	null	null	0	0	0	0	0	1	null	yes	null	no	0	null	0	1	0	0	1	0	160	56	yes	yes	yes	2020-02-20 00:00:00	no	null	null	null	null	null	no	no	null	null
client1589535846184	83	female	castiglioneDAdda	castiglioneDAdda	castiglioneDAdda	castiglione d'adda	0	1	0	0	0	null	no	null	null	0	0	0	0	0	1	null	no	null	no	1	null	0	0	0	0	1	0	155	59	yes	yes	no	null	no	null	null	null	null	null	no	no	null	null
client1589535862311	16	male	castiglioneDAdda	castiglioneDAdda	other	studente	0	0	1	0	0	castiglione d'adda	no	null	null	0	0	0	1	0	0	null	no	null	no	0	null	0	1	0	0	1	0	180	62	no	no	yes	null	yes	negative	null	null	null	null	no	no	null	null
client1589535868031	52	male	castiglioneDAdda	castiglioneDAdda	other	magazziniere	0	1	0	0	0	null	no	null	null	0	0	0	1	0	0	null	no	null	no	0	null	0	1	0	0	1	0	172	65	no	no	no	null	no	null	null	null	null	null	no	no	null	null
client1589535884461	39	female	castiglioneDAdda	castiglioneDAdda	other	infermiera	0	1	0	0	0	null	yes	null	5	0	0	0	1	0	0	null	no	null	no	0	null	0	1	0	0	1	0	160	55	no	no	yes	null	yes	negative	null	null	null	null	no	no	null	null
client1589535897069	52	female	castiglioneDAdda	castiglioneDAdda	castiglioneDAdda	operaia	1	0	0	0	0	null	no	null	null	0	0	0	1	0	0	null	no	null	no	0	null	0	1	0	0	1	0	168	100	no	no	no	null	no	null	no	null	no	null	no	no	null	null
client1589535897686	46	female	castiglioneDAdda	castiglioneDAdda	castiglioneDAdda	disoccupata	0	1	0	0	0	null	no	null	null	0	0	0	1	0	0	null	no	null	no	0	null	0	1	0	0	1	0	166	78	yes	no	yes	2020-02-15 00:00:00	yes	positive	no	no	yes	no	yes	yes	null	null
client1589535917059	55	male	castiglioneDAdda	castiglioneDAdda	other	Impiegato	0	1	0	0	0	null	no	null	null	0	0	0	1	0	0	null	no	null	no	0	null	0	1	0	0	1	0	174	76	no	null	no	null	no	null	null	null	null	null	no	no	null	null
client1589535925739	33	female	castiglioneDAdda	castiglioneDAdda	other	operaia	1	0	0	0	0	null	yes	2015	3	0	0	0	1	0	0	null	no	null	no	0	null	0	1	0	0	1	0	156	55	no	no	no	null	no	null	no	no	no	no	no	yes	37.5	2020-04-25 00:00:00
client1589535942008	41	male	castiglioneDAdda	castiglioneDAdda	other	impiegato	1	0	1	0	0	camairago castiglione d'adda	no	null	null	0	0	0	1	0	0	null	no	null	no	0	null	0	1	0	0	1	0	175	88	no	no	yes	null	no	null	null	null	null	null	no	no	null	null
client1589535955098	35	female	castiglioneDAdda	castiglioneDAdda	other	Infermiera professionale	0	0	1	0	0	Oratorio palazzetto dello sport	yes	2003	10	0	0	0	1	0	0	null	no	null	no	0	null	0	1	0	0	1	0	160	65	no	null	yes	null	no	null	null	null	null	null	no	no	null	null
client1589535978353	34	male	castiglioneDAdda	other	other	operaio	1	0	1	0	1	null	yes	1999	20	0	0	0	1	0	0	null	no	null	no	0	null	0	1	0	0	1	0	175	74	yes	yes	yes	2020-02-22 00:00:00	no	null	null	null	null	null	no	no	null	null
client1589535981454	42	male	castiglioneDAdda	castiglioneDAdda	other	autonomo	0	0	0	0	1	null	no	null	null	0	0	0	0	0	1	null	no	null	no	1	null	0	0	0	0	1	0	171	95	yes	yes	no	null	no	null	null	null	null	null	no	no	null	null
client1589535982144	36	female	castiglioneDAdda	castiglioneDAdda	other	casalinga	0	1	0	0	0	null	no	null	null	0	0	0	1	0	0	null	no	null	no	0	null	1	0	0	0	1	0	166	85	yes	yes	no	null	no	null	no	null	null	null	no	no	null	null
client1589535993448	40	male	castiglioneDAdda	castiglioneDAdda	castiglioneDAdda	libero professionista	1	0	1	1	1	null	no	null	null	0	0	0	1	0	0	null	no	null	no	0	null	0	1	0	0	1	0	168	65	no	null	yes	2020-02-20 00:00:00	no	null	no	no	no	no	no	no	null	null
client1589535995819	39	female	castiglioneDAdda	castiglioneDAdda	other	Impiegata	0	0	1	0	0	Palestra energym casalpusterlengo, MTA Codogno (per lavoro)	no	null	null	0	0	0	1	0	0	null	no	null	no	0	null	0	1	0	0	1	0	155	48	no	null	no	null	no	null	null	null	null	null	no	no	null	null
client1589536000831	82	female	castiglioneDAdda	castiglioneDAdda	castiglioneDAdda	Pensionata	0	1	0	0	0	null	no	null	null	0	1	0	0	0	1	null	no	null	no	1	null	0	0	0	0	1	0	162	62	yes	yes	no	null	no	null	null	null	null	null	no	no	null	null
client1589536013916	36	male	castiglioneDAdda	castiglioneDAdda	other	Impiegato	1	0	0	0	0	ari, la tentazione, nazionale	no	null	null	0	0	0	1	0	0	null	no	null	no	0	null	0	1	0	0	1	0	195	93	no	null	no	null	no	null	no	null	null	null	no	no	null	null
client1589536016839	71	male	castiglioneDAdda	castiglioneDAdda	other	pensionato	1	0	0	0	0	null	no	null	null	0	0	1	0	0	0	null	no	null	no	0	null	0	1	0	0	1	0	182	85	no	null	no	null	no	null	no	null	null	null	no	no	null	null
client1589536022825	66	female	castiglioneDAdda	castiglioneDAdda	castiglioneDAdda	casalinga	1	0	1	1	1	null	no	null	null	0	0	0	0	0	1	null	yes	artrosi cervicale	no	0	null	0	1	0	0	1	0	170	53	no	no	no	null	no	null	null	null	null	null	no	no	null	null
client1589536027810	60	female	castiglioneDAdda	castiglioneDAdda	other	addetta alle pulizie	1	0	1	0	1	null	no	null	null	0	0	0	1	0	0	null	no	null	no	0	null	0	1	0	0	1	0	150	58	no	no	no	null	no	null	null	null	null	null	no	no	null	null
client1589536048573	25	female	castiglioneDAdda	castiglioneDAdda	other	disoccupata	0	1	0	0	0	null	no	null	null	0	0	0	1	0	0	null	no	null	no	0	null	0	1	0	0	1	0	170	70	no	no	no	null	no	null	no	null	null	null	no	no	null	null
client1589536049549	38	female	castiglioneDAdda	castiglioneDAdda	castiglioneDAdda	Casalinga	0	1	0	0	0	null	no	null	null	0	0	0	1	0	0	null	no	null	no	0	null	0	1	0	0	1	0	165	74	no	null	no	null	yes	negative	null	null	null	null	no	no	null	null
client1589536051493	17	male	castiglioneDAdda	castiglioneDAdda	other	studente	1	0	1	0	1	null	no	null	null	0	0	0	1	0	0	null	no	null	no	0	null	0	1	0	0	1	0	182	60	no	no	no	null	no	null	null	null	null	null	no	no	null	null
client1589536052348	12	male	castiglioneDAdda	castiglioneDAdda	castiglioneDAdda	studente	0	1	0	0	0	null	no	null	null	0	0	0	1	0	0	null	no	null	no	0	null	0	1	0	0	1	0	150	45	no	no	no	null	no	null	null	null	null	null	no	yes	null	null
client1589536056086	58	female	castiglioneDAdda	castiglioneDAdda	castiglioneDAdda	colf	0	1	0	0	0	null	yes	1980	5	0	0	0	0	1	0	null	no	null	no	0	null	0	1	0	0	1	0	162	83	no	no	no	null	no	null	null	null	null	null	no	no	null	null
client1589536058158	35	male	castiglioneDAdda	castiglioneDAdda	other	Operaio	0	0	1	0	0	Oratorio Palazzetto dello sport	yes	2003	15	0	0	0	1	0	0	null	no	null	no	0	null	0	1	0	0	1	0	168	53	no	null	no	null	no	null	null	null	null	null	no	yes	37.3	2020-02-13 00:00:00
client1589536066230	39	male	castiglioneDAdda	castiglioneDAdda	other	autista	0	1	0	0	0	null	no	null	null	0	0	0	1	0	0	null	no	null	no	0	null	0	1	0	0	1	0	175	62	no	null	no	null	no	null	no	no	no	no	no	no	null	null
client1589536073533	45	female	castiglioneDAdda	castiglioneDAdda	other	casalinga	1	0	0	0	0	null	no	null	null	0	0	0	1	0	0	null	no	null	no	0	null	0	1	0	0	1	0	158	89	no	no	no	null	no	null	no	no	no	no	no	no	null	null
client1589536082890	57	female	castiglioneDAdda	castiglioneDAdda	other	Impiegata	1	0	0	0	0	Bar a Crema e Castiglione	yes	1982	15	0	0	0	0	0	1	null	no	null	no	0	null	0	1	0	0	1	0	168	80	no	null	no	null	no	null	null	null	null	null	no	no	null	null
client1589536097882	65	female	castiglioneDAdda	castiglioneDAdda	castiglioneDAdda	Pensionata	0	1	0	0	0	null	no	null	null	0	0	0	1	0	0	null	no	null	no	0	null	0	1	0	0	1	0	168	64	yes	yes	no	null	no	null	null	null	null	null	no	no	null	null
client1589536107231	50	male	castiglioneDAdda	castiglioneDAdda	other	dirigente	1	0	1	0	1	null	no	null	null	0	0	0	1	0	0	null	no	null	no	0	null	0	1	0	0	1	0	188	90	yes	no	yes	2020-02-14 00:00:00	no	null	null	null	null	null	no	no	null	null
client1589536118647	83	male	castiglioneDAdda	castiglioneDAdda	castiglioneDAdda	pensionato	0	1	0	0	0	null	no	null	null	0	0	0	1	0	0	null	no	null	no	0	null	0	1	0	0	1	0	172	112	yes	yes	no	null	no	null	null	null	null	null	no	no	null	null
client1589536148517	48	female	castiglioneDAdda	castiglioneDAdda	other	impiegata	0	1	0	0	0	null	no	null	null	0	0	0	1	0	0	null	no	null	no	0	null	0	1	0	0	0	1	170	58	no	no	yes	2020-02-07 00:00:00	yes	null	no	null	null	null	no	yes	37.6	2020-04-24 00:00:00
client1589536167312	40	male	castiglioneDAdda	castiglioneDAdda	other	operaio	0	1	0	0	0	null	no	null	null	0	0	0	1	0	0	null	no	null	no	0	null	0	1	0	0	1	0	181	80	no	null	no	null	no	null	no	null	null	null	no	no	null	null
client1589536225658	33	male	castiglioneDAdda	castiglioneDAdda	other	operaio tessile	1	0	0	0	0	Bar Humanitas ospedale di Rozzano	no	null	null	0	0	0	1	0	0	null	no	null	no	0	null	0	1	0	0	1	0	175	97	no	null	yes	2020-02-20 00:00:00	no	null	null	null	null	null	no	no	null	null
client1589536230579	26	male	castiglioneDAdda	castiglioneDAdda	other	studente	0	0	0	0	1	null	no	null	null	0	0	0	1	0	0	null	no	null	no	0	null	0	1	0	0	1	0	170	63	no	no	no	null	no	null	null	null	null	null	no	no	null	null
client1589536230920	52	male	castiglioneDAdda	castiglioneDAdda	other	Carabiniere	0	1	0	0	0	null	no	null	null	0	0	0	1	0	0	null	no	null	no	0	null	0	1	0	0	1	0	166	75	no	null	no	null	yes	negative	null	null	null	null	no	no	null	null
client1589536239789	61	male	castiglioneDAdda	castiglioneDAdda	other	Operaio	0	1	0	0	0	null	yes	1980	10	0	0	0	0	1	1	Pacemaker	no	null	no	0	osas	1	0	0	0	1	0	168	90	yes	no	yes	2020-02-20 00:00:00	yes	null	null	null	null	null	no	no	null	null
client1589536243390	13	female	castiglioneDAdda	castiglioneDAdda	castiglioneDAdda	studentessa	0	1	0	0	0	null	no	null	null	0	0	0	1	0	0	null	no	null	no	0	null	0	1	0	0	1	0	143	33	no	null	no	null	no	null	null	null	null	null	no	no	null	null
client1589536244519	45	male	castiglioneDAdda	castiglioneDAdda	other	manager	0	1	0	0	0	null	yes	null	20	0	0	0	1	0	0	null	no	null	no	0	null	0	1	0	0	1	0	172	94	no	no	no	null	no	null	null	null	null	null	no	no	null	null
client1589536254935	38	male	castiglioneDAdda	castiglioneDAdda	other	responabile addetto alle vendite	1	0	1	0	1	bormio casalpusterlengo pavia cinisello balsamo codogno castiglione d'adda	no	null	null	0	0	0	1	0	0	null	no	null	no	0	null	0	1	0	0	1	0	182	75	yes	no	no	null	no	null	null	null	null	null	no	no	null	null
client1589536255394	41	female	castiglioneDAdda	castiglioneDAdda	other	commerciante	0	0	1	0	1	palestra free time San Fiorano, Locali a Milano, Lodi Codogno	no	null	null	0	0	0	1	0	0	null	no	null	no	0	null	0	1	0	0	1	0	176	61	no	null	no	null	no	null	no	null	null	null	no	yes	37.3	2020-03-27 00:00:00
client1589536268693	37	male	castiglioneDAdda	castiglioneDAdda	other	disoccupato	1	0	1	0	0	palestra di Castiglione D'adda	yes	2000	25	0	0	0	1	0	0	null	no	null	no	0	null	0	1	0	0	1	0	180	90	no	no	no	null	no	null	no	no	no	no	no	no	null	null
client1589536269779	38	male	castiglioneDAdda	castiglioneDAdda	other	operaio	0	1	0	0	0	null	no	null	null	0	0	0	0	0	1	null	no	null	no	0	null	0	1	0	0	1	0	183	96	no	no	no	null	no	null	null	null	null	null	no	no	null	null
client1589536283359	33	female	castiglioneDAdda	castiglioneDAdda	other	operaia	0	1	0	0	0	null	yes	2005	7	0	0	0	1	0	0	null	no	null	no	0	null	0	1	0	0	1	0	157	52	no	null	no	null	no	null	null	null	null	null	no	no	null	null
client1589536289460	38	female	castiglioneDAdda	castiglioneDAdda	other	Impiegata	0	1	0	0	0	null	no	null	null	0	0	0	1	0	0	null	no	null	no	0	null	0	1	0	0	1	0	167	63	no	null	no	null	no	null	null	null	null	null	no	yes	38.5	2020-02-14 00:00:00
client1589536298342	50	male	castiglioneDAdda	castiglioneDAdda	other	operaio	0	1	0	0	0	null	no	null	null	0	0	0	1	0	0	null	no	null	no	0	null	0	1	0	0	1	0	180	90	no	null	no	null	no	null	no	null	null	null	no	no	null	null
client1589536310899	14	male	castiglioneDAdda	castiglioneDAdda	castiglioneDAdda	studente	1	0	1	0	0	oratorio	no	null	null	0	0	0	1	0	0	null	no	null	no	0	null	0	1	0	0	1	0	160	45	no	null	no	null	no	null	null	null	null	null	no	no	null	null
client1589536364987	43	male	castiglioneDAdda	castiglioneDAdda	other	operaio	0	1	0	0	0	null	no	null	null	0	0	0	1	0	0	null	no	null	no	0	null	0	1	0	0	1	0	168	80	no	no	no	null	yes	negative	null	null	null	null	no	no	null	null
client1589536378702	48	male	castiglioneDAdda	castiglioneDAdda	other	artigiano	0	1	0	0	0	null	no	null	null	0	0	0	1	0	0	null	no	null	no	0	null	0	1	0	0	1	0	181	83	yes	yes	no	null	no	null	null	null	null	null	no	no	null	null
client1589536382514	14	male	castiglioneDAdda	castiglioneDAdda	castiglioneDAdda	Studente	0	0	0	1	0	Oratorio	no	null	null	0	0	0	1	0	0	null	no	null	no	0	null	0	1	0	0	1	0	172	84	no	null	no	null	no	null	null	null	null	null	no	yes	39.5	2020-03-05 00:00:00
client1589536382909	13	female	castiglioneDAdda	castiglioneDAdda	castiglioneDAdda	studente	0	1	0	0	0	null	no	null	null	0	0	0	1	0	0	null	no	null	no	0	null	0	1	0	0	1	0	165	80	no	no	no	null	no	null	null	null	null	null	no	no	null	null
client1589536413470	41	male	castiglioneDAdda	castiglioneDAdda	other	Impiegato tecnico	0	1	0	0	0	null	no	null	null	0	0	0	1	0	0	null	no	null	no	0	null	0	1	0	0	1	0	175	71	no	null	yes	2020-03-15 00:00:00	no	null	null	null	null	null	no	no	null	null
client1589536425204	55	male	castiglioneDAdda	castiglioneDAdda	other	Product Specialist	1	0	1	1	1	null	no	null	null	0	0	0	1	0	0	null	no	null	no	0	null	0	1	0	0	1	0	165	61	no	null	yes	2020-02-18 00:00:00	yes	negative	null	null	null	null	no	no	null	null
client1589536433814	45	female	castiglioneDAdda	castiglioneDAdda	castiglioneDAdda	Disoccupata	0	1	0	0	0	null	yes	1993	10	0	0	0	1	0	0	null	no	null	no	0	null	0	1	0	0	1	0	158	69	no	null	no	null	no	null	null	null	null	null	no	no	null	null
client1589536435226	33	male	castiglioneDAdda	castiglioneDAdda	other	Operatore socio sanitario	1	0	1	0	0	Skyline Piscina casalgo amatori codogno	no	null	null	0	0	0	1	0	0	null	no	null	no	0	null	0	1	0	0	1	0	180	77	yes	yes	yes	null	yes	negative	null	null	null	null	no	no	null	null
client1589536442808	79	male	castiglioneDAdda	castiglioneDAdda	castiglioneDAdda	Pensionato	1	0	0	0	0	La tentazione	no	null	null	0	0	0	1	0	0	null	no	null	no	0	null	0	1	0	0	1	0	177	88	no	null	yes	2020-02-22 00:00:00	yes	positive	yes	no	null	null	yes	yes	38	2020-02-09 00:00:00
client1589536446883	61	male	castiglioneDAdda	castiglioneDAdda	castiglioneDAdda	Muratore artigiano	1	0	0	0	0	null	no	null	null	0	0	1	0	0	1	Vasculopatia arti inferiori trattata con stent	no	null	no	0	null	0	1	0	0	1	0	170	78	no	null	no	null	no	null	null	null	null	null	no	no	null	null
client1589536468642	66	female	castiglioneDAdda	castiglioneDAdda	other	pensionata	0	0	1	1	0	oratorio , parrocchia	no	null	null	0	0	0	1	0	0	null	no	null	no	0	null	0	1	0	0	0	1	155	58	yes	yes	no	null	no	null	no	null	null	null	no	no	null	null
client1589536486576	81	male	castiglioneDAdda	castiglioneDAdda	castiglioneDAdda	Pensionato	0	1	0	0	0	null	no	null	null	0	0	0	0	0	1	null	no	null	no	0	null	0	1	0	0	1	0	165	60	yes	yes	no	null	no	null	null	null	null	null	no	no	null	null
client1589536500026	82	female	castiglioneDAdda	castiglioneDAdda	castiglioneDAdda	pensionata	0	1	0	0	0	null	no	null	null	0	0	1	0	0	1	ictus	yes	artrosi	yes	0	null	0	1	0	0	0	1	160	48	yes	yes	no	null	no	null	null	null	null	null	no	no	null	null
client1589536501393	41	male	castiglioneDAdda	castiglioneDAdda	other	operaio	0	1	0	0	0	null	yes	2000	10	0	0	0	1	0	0	null	no	null	no	0	null	0	1	0	0	1	0	173	66	no	no	no	null	no	null	null	null	null	null	no	no	null	null
client1589536537654	32	male	castiglioneDAdda	other	other	Impiegato programmatore	1	0	1	0	1	Bar di Codogno Castiglione Lodi Brescia, centri sportivi in provincia di lodi cremona	no	null	null	0	0	0	1	0	0	null	no	null	no	0	null	0	1	0	0	1	0	168	68	no	null	yes	2020-02-15 00:00:00	no	null	null	null	null	null	no	no	null	null
client1589536539997	23	female	castiglioneDAdda	castiglioneDAdda	other	operaia	1	0	0	0	1	castiglione d'adda bologna codogno casalpusterlengo cremona pizzighettone	yes	null	7	0	0	0	1	0	0	null	no	null	no	0	null	0	1	0	0	1	0	156	45	no	no	no	null	no	null	null	null	null	null	no	yes	37.4	2020-03-12 00:00:00
client1589536542225	48	female	castiglioneDAdda	castiglioneDAdda	other	infermiera	1	0	0	0	0	null	no	null	null	0	0	0	1	0	0	null	no	null	no	0	null	0	1	0	0	1	0	163	64	no	no	yes	null	yes	negative	no	no	yes	no	yes	yes	null	null
client1589536570084	43	male	castiglioneDAdda	castiglioneDAdda	other	impiegato	1	0	1	0	0	null	no	null	null	0	0	0	1	0	0	null	no	null	no	0	null	0	1	0	0	0	1	177	65	no	null	no	null	no	null	no	null	null	null	no	yes	39.5	2020-02-20 00:00:00
client1589536618953	44	female	castiglioneDAdda	castiglioneDAdda	other	operaia	0	1	0	0	0	null	no	null	null	0	0	0	1	0	0	null	no	null	no	0	null	0	1	0	0	1	0	165	45	no	no	yes	null	yes	negative	null	null	null	null	no	no	null	null
client1589536666038	87	female	castiglioneDAdda	castiglioneDAdda	castiglioneDAdda	pensionata	0	1	0	0	0	null	no	null	null	0	0	1	0	0	1	insufficienza venosa	yes	Artrite	no	0	null	0	1	0	0	1	0	150	50	yes	yes	no	null	no	null	null	null	null	null	no	no	null	null
client1589536695468	61	female	castiglioneDAdda	castiglioneDAdda	castiglioneDAdda	Pensionata	1	0	0	0	0	null	yes	null	5	0	0	0	1	0	0	null	no	null	no	0	null	0	1	0	0	1	0	160	50	no	null	no	null	no	null	null	null	null	null	no	no	null	null
client1589536697916	43	male	castiglioneDAdda	castiglioneDAdda	other	operaio	0	0	1	0	0	crema	yes	1998	6	0	0	0	1	0	0	null	no	null	no	0	null	0	1	0	0	1	0	168	70	no	no	no	null	yes	negative	null	null	null	null	no	no	null	null
client1589536699480	57	male	castiglioneDAdda	castiglioneDAdda	castiglioneDAdda	Operaio	0	1	0	0	0	null	yes	null	12	0	0	0	1	0	0	null	no	null	yes	0	null	0	1	0	0	1	0	187	95	no	null	no	null	no	null	null	null	null	null	no	no	null	null
client1589536699878	74	female	castiglioneDAdda	castiglioneDAdda	castiglioneDAdda	pensionata	0	1	0	0	0	null	no	null	null	0	1	0	0	0	1	null	yes	artrite	no	0	null	0	0	1	0	1	0	163	65	yes	yes	no	null	no	null	null	null	null	null	no	no	null	null
client1589536736410	57	female	castiglioneDAdda	castiglioneDAdda	other	oss	1	0	0	0	1	codogno	no	null	null	0	0	0	1	0	0	null	no	null	no	0	null	0	1	0	0	1	0	170	80	yes	yes	no	null	yes	negative	null	null	null	null	yes	no	null	null
client1589536749428	54	male	castiglioneDAdda	castiglioneDAdda	other	operaio metalmeccanico	1	0	0	0	0	castiglione d'adda	yes	null	15	0	1	0	0	0	1	null	no	null	no	0	null	0	1	0	0	1	0	178	88	no	no	no	null	no	null	null	null	null	null	no	no	null	null
client1589536767471	46	female	castiglioneDAdda	castiglioneDAdda	other	IMPIEGATA	1	0	0	0	0	Lodigiano	yes	1995	5	0	1	0	0	0	1	null	yes	Tiroidite cronica autoimmune	yes	0	null	1	0	0	0	0	1	162	120	yes	no	yes	null	yes	negative	null	null	null	null	no	yes	37.2	2020-02-15 00:00:00
client1589536772820	40	male	castiglioneDAdda	castiglioneDAdda	other	progettista meccanico	0	1	0	0	0	null	yes	null	20	0	0	0	1	0	0	null	no	null	no	0	null	0	1	0	0	1	0	178	95	yes	no	no	null	no	null	null	null	null	null	no	no	null	null
client1589536782637	22	female	castiglioneDAdda	castiglioneDAdda	other	supermercato	0	1	0	0	0	null	no	null	null	0	0	0	1	0	0	null	no	null	no	1	null	0	0	0	0	1	0	170	78	no	no	no	null	no	null	null	null	null	null	no	no	null	null
client1589536813903	28	male	castiglioneDAdda	castiglioneDAdda	castiglioneDAdda	disoccupato	0	1	0	0	0	null	no	null	null	0	0	0	1	0	0	null	no	null	no	0	null	0	1	0	0	1	0	175	87	no	no	no	null	no	null	null	null	null	null	no	no	null	null
client1589536879678	48	male	castiglioneDAdda	castiglioneDAdda	other	impiegato	0	0	0	1	0	circolo teatrale Piacenza	no	null	null	0	0	0	1	0	0	null	no	null	no	0	null	0	1	0	0	1	0	180	66	no	null	no	null	yes	negative	no	null	null	null	no	no	null	null
client1589536886486	57	female	castiglioneDAdda	castiglioneDAdda	castiglioneDAdda	commessa	1	0	0	0	1	castiglione d'adda lodi codogno cremona piacenza casalpusterlengo	no	null	null	0	0	0	0	0	1	null	yes	tiroidite autoimmune	no	0	null	0	1	0	0	1	0	152	53	no	no	no	null	no	null	null	null	null	null	no	no	null	null
client1589536900914	49	male	castiglioneDAdda	castiglioneDAdda	other	funzionario tecnico commerciale	0	1	0	0	0	null	no	null	null	0	0	0	1	0	0	null	no	null	no	0	null	0	1	0	0	1	0	181	69	no	no	no	null	yes	negative	null	null	null	null	no	no	null	null
client1589536939747	37	male	castiglioneDAdda	castiglioneDAdda	other	impresario edile	0	1	0	0	0	null	no	null	null	0	0	0	1	0	0	null	no	null	no	0	null	0	1	0	0	1	0	175	71	no	no	yes	2020-02-15 00:00:00	yes	negative	null	null	null	null	no	no	null	null
client1589536945921	30	female	castiglioneDAdda	castiglioneDAdda	other	banca	1	0	1	0	1	null	no	null	null	0	0	0	1	0	0	null	no	null	no	0	null	0	1	0	0	1	0	161	56	no	no	yes	2020-02-20 00:00:00	no	null	null	null	null	null	no	no	null	null
client1589536981592	57	female	castiglioneDAdda	castiglioneDAdda	castiglioneDAdda	insegnante	0	1	0	0	0	null	no	null	null	0	0	0	0	0	1	null	no	null	no	0	null	0	1	0	0	1	0	168	73	no	no	no	null	no	null	null	null	null	null	no	yes	38	2020-02-22 00:00:00
client1589536982375	63	male	castiglioneDAdda	castiglioneDAdda	other	pensionato	0	1	0	0	0	null	no	null	null	0	0	0	0	0	1	null	no	null	no	0	null	0	1	0	0	1	0	170	68	yes	no	no	null	no	null	no	null	null	null	no	no	null	null
client1589536999200	38	male	castiglioneDAdda	castiglioneDAdda	other	agricoltore	0	1	0	0	0	null	no	null	null	0	0	0	1	0	0	null	no	null	no	0	null	0	1	0	0	1	0	172	66	no	no	no	null	yes	negative	null	null	null	null	no	no	null	null
client1589537012371	31	male	castiglioneDAdda	castiglioneDAdda	other	impiegato	1	0	0	0	1	ristorante	yes	2008	5	0	0	0	1	0	0	null	no	null	no	0	null	0	1	0	0	1	0	183	72	no	no	no	null	no	null	no	no	no	no	no	no	null	null
client1589537022056	34	male	castiglioneDAdda	castiglioneDAdda	other	Operaio	0	1	0	0	0	null	no	null	null	0	0	0	1	0	0	null	no	null	no	0	null	0	1	0	0	1	0	160	73	no	null	no	null	no	null	null	null	null	null	no	no	null	null
client1589537048423	57	female	castiglioneDAdda	castiglioneDAdda	other	pensionata	0	1	0	0	0	null	yes	null	20	0	0	0	0	0	1	null	no	null	no	1	null	0	0	0	0	1	0	165	71	no	no	no	null	no	null	no	no	no	no	no	no	null	null
client1589537053848	33	female	castiglioneDAdda	castiglioneDAdda	other	disoccupata	0	0	1	0	0	casalpusterlengo	no	null	null	0	0	0	1	0	0	null	no	null	no	0	null	0	1	0	0	1	0	165	70	no	no	yes	null	no	null	null	null	null	null	no	no	null	null
client1590224893949	33	male	other	castiglioneDAdda	other	libero professionista	1	0	0	0	1	null	no	null	null	0	0	0	1	0	0	null	no	null	no	1	null	0	0	0	0	1	0	173	75	no	no	yes	2020-02-20 00:00:00	no	null	no	no	yes	null	no	no	null	null
client1590230888023	61	male	other	castiglioneDAdda	other	metalmeccanico	0	1	0	0	0	null	yes	null	null	0	0	0	1	0	0	null	yes	artrite reumatodide	no	0	null	0	1	0	0	1	0	178	63	no	null	yes	null	no	null	no	null	null	null	no	no	null	null
client1590231944634	27	female	other	castiglioneDAdda	other	assistente alla poltrona	0	0	0	0	1	codogno	no	null	null	0	0	0	1	0	0	null	no	null	no	0	null	0	1	0	0	1	0	165	52	no	no	no	null	no	null	null	null	null	null	no	no	null	null
client1590232113090	35	female	other	castiglioneDAdda	other	educatrice cinofila	1	0	0	0	1	Codogno e Crema	yes	null	2	0	0	0	1	0	0	null	no	null	no	0	null	0	1	0	0	1	0	170	100	no	null	no	null	no	null	no	null	null	null	no	no	null	null
client1590244463749	30	female	castiglioneDAdda	castiglioneDAdda	other	impiegata	0	1	0	0	0	null	no	null	null	0	0	0	1	0	0	null	no	null	no	0	null	0	1	0	0	1	0	162	82	no	no	no	null	no	null	null	null	null	null	no	no	null	null
client1589536658623	64	female	castiglioneDAdda	castiglioneDAdda	other	Insegnante in pensione	0	1	0	0	0	null	no	null	null	0	0	0	0	0	1	null	no	null	no	0	null	0	1	0	0	1	0	161	70	no	null	no	null	no	null	null	null	null	null	no	no	null	null
client1589536798949	72	male	castiglioneDAdda	castiglioneDAdda	castiglioneDAdda	pensionato	1	0	0	0	1	codogno crema	no	null	null	0	0	0	0	0	1	null	no	null	no	0	null	0	1	0	0	0	1	170	60	yes	yes	no	null	no	null	null	null	null	null	no	no	null	null
client1589535292740	55	male	castiglioneDAdda	castiglioneDAdda	other	Fisioterapista ASST Lodi	1	0	0	0	0	null	no	null	null	0	0	0	1	0	0	null	no	null	no	0	null	0	1	0	0	1	0	179	78	no	no	yes	2020-02-20 00:00:00	yes	positive	no	no	yes	no	yes	yes	37.7	2020-02-15 00:00:00
client1589535721452	69	female	castiglioneDAdda	castiglioneDAdda	castiglioneDAdda	casalinga	0	1	0	0	0	null	no	null	null	0	0	0	0	0	1	null	no	null	no	0	null	0	1	0	0	1	0	152	65	no	no	no	null	no	null	null	null	null	null	no	no	null	null
client1589536002878	80	female	castiglioneDAdda	castiglioneDAdda	castiglioneDAdda	Pensionata	0	1	0	0	0	null	no	null	null	0	0	0	0	0	1	null	no	null	no	0	null	0	1	0	0	0	1	164	64	no	null	no	null	no	null	null	null	null	null	no	no	null	null
client1589536139268	85	male	castiglioneDAdda	castiglioneDAdda	other	pensionato	1	0	0	0	0	Teo bar	no	null	null	0	1	0	0	0	1	null	no	null	no	0	null	0	1	0	0	1	0	166	70	yes	yes	no	null	no	null	no	no	no	no	no	no	null	null
client1589536093382	90	male	castiglioneDAdda	castiglioneDAdda	castiglioneDAdda	DIpenndente	0	1	0	0	0	null	no	null	null	0	0	0	1	0	0	null	no	null	no	0	null	0	1	0	0	1	0	172	70	yes	yes	no	null	no	null	null	null	null	null	no	no	null	null
client1589535750979	60	male	castiglioneDAdda	castiglioneDAdda	other	muratore	0	1	0	0	0	null	no	null	null	0	0	0	1	0	0	null	no	null	no	0	null	0	1	0	0	1	0	175	67.5	yes	yes	yes	null	yes	positive	null	null	null	null	yes	yes	38.6	2020-02-14 00:00:00
client1589535838670	52	male	castiglioneDAdda	castiglioneDAdda	other	autotrasportatore	1	0	0	0	1	null	yes	null	15	0	0	0	1	0	0	null	no	null	no	0	null	0	1	0	0	1	0	178	113	yes	yes	no	null	no	null	null	null	null	null	no	no	null	null
client1589535986766	34	male	castiglioneDAdda	castiglioneDAdda	other	Magazziniere	1	0	0	0	1	Teo bar	yes	2001	12	0	0	0	1	0	0	null	no	null	no	0	null	0	1	0	0	1	0	173	85	no	null	yes	2020-02-20 00:00:00	no	null	null	null	null	null	no	no	null	null
client1589535658753	64	female	castiglioneDAdda	castiglioneDAdda	castiglioneDAdda	pensionata	0	1	0	0	0	null	no	null	null	0	0	0	0	0	1	null	no	null	no	0	null	0	1	0	0	1	0	164	70	no	no	no	null	no	null	null	null	null	null	no	no	null	null
client1589535935863	66	male	castiglioneDAdda	castiglioneDAdda	castiglioneDAdda	Pensionato	0	1	0	0	0	null	no	null	null	0	0	0	0	1	0	null	no	null	no	0	null	0	1	0	0	0	1	175	70	no	null	no	null	yes	negative	null	null	null	null	no	no	null	null
client1589536267743	33	female	castiglioneDAdda	castiglioneDAdda	castiglioneDAdda	casalinga	0	1	0	0	0	null	no	null	null	0	0	0	1	0	0	null	no	null	no	0	null	0	1	0	0	1	0	164	72	no	no	no	null	no	null	null	null	null	null	no	yes	39	2020-02-09 00:00:00
client1589535531561	43	female	castiglioneDAdda	castiglioneDAdda	other	OSS	1	0	0	0	0	null	no	null	null	0	0	0	0	0	1	null	yes	Artrite reumatoide	no	0	null	0	1	0	0	1	0	163	95	no	null	yes	null	yes	positive	null	null	null	null	yes	yes	40	2020-02-21 00:00:00
client1589535584048	48	male	castiglioneDAdda	castiglioneDAdda	other	magazziniere	1	0	0	0	0	castiglione d'adda	no	null	null	0	0	0	0	0	1	null	no	null	no	0	null	0	1	0	0	1	0	178	178	no	no	yes	null	yes	negative	null	null	null	null	no	no	null	null
client1589536948408	87	female	castiglioneDAdda	castiglioneDAdda	castiglioneDAdda	Pensionata	0	1	0	0	0	null	no	null	null	0	0	1	0	0	1	Stenosi mitralica	no	null	yes	0	null	0	1	0	0	0	1	156	62	yes	yes	no	null	no	null	null	null	null	null	no	no	null	null
client1589536782167	12	female	castiglioneDAdda	castiglioneDAdda	castiglioneDAdda	studentessa	0	0	1	0	0	oratorio, pista pattinaggio	no	null	null	0	0	0	1	0	0	null	no	null	no	0	null	0	1	0	0	1	0	158	45	no	null	no	null	no	null	no	no	no	no	no	yes	39.3	2020-02-14 00:00:00
client1589536830731	51	female	castiglioneDAdda	castiglioneDAdda	other	oss	1	0	0	0	1	milano	no	null	null	0	0	0	0	0	1	null	yes	fibromialgia	no	0	null	0	1	0	0	1	0	165	70	yes	yes	yes	null	yes	negative	null	null	null	null	yes	yes	37.8	2020-02-29 00:00:00
client1589535808007	65	female	castiglioneDAdda	castiglioneDAdda	castiglioneDAdda	pensionata	0	1	0	0	0	null	yes	null	5	0	0	0	0	0	1	null	no	null	no	0	null	0	1	0	0	1	0	172	85	yes	yes	yes	2020-02-20 00:00:00	no	null	null	null	null	null	no	no	null	null
client1589535552647	51	female	castiglioneDAdda	castiglioneDAdda	other	operaia	0	0	0	0	1	Ospedale Piacenza	no	null	null	0	0	0	1	0	0	null	no	null	no	0	null	0	1	0	0	1	0	165	85	no	null	no	null	no	null	no	no	no	no	no	yes	38	2020-02-24 00:00:00
client1589535864692	49	male	castiglioneDAdda	castiglioneDAdda	other	Operaio, addetto distributore automatici	0	1	0	0	0	null	no	null	null	0	0	0	1	0	0	null	no	null	no	0	null	0	1	0	0	1	0	179	82	no	null	yes	null	yes	null	null	null	null	null	yes	yes	38	2020-02-24 00:00:00
client1590220753278	34	female	other	other	castiglioneDAdda	insegnante	0	0	1	0	0	castiglione d'adda	no	null	null	0	0	0	1	0	0	null	no	null	no	0	null	0	1	0	0	1	0	161	51	no	no	yes	null	no	null	null	null	null	null	no	yes	38.7	2020-01-28 00:00:00
client1589536115268	55	female	castiglioneDAdda	castiglioneDAdda	castiglioneDAdda	Docente	0	1	0	0	0	null	no	null	null	0	0	0	1	0	0	null	no	null	no	0	null	0	1	0	0	1	0	167	74	no	null	no	null	no	null	null	null	null	null	no	no	null	null
client1589536917248	24	male	castiglioneDAdda	castiglioneDAdda	other	studente barista	1	0	0	0	1	milano casalpusterlengo	no	null	null	0	0	0	1	0	0	null	no	null	no	0	null	0	1	0	0	1	0	185	65	no	no	no	null	no	null	null	null	null	null	no	no	null	null
client1589535924869	61	male	castiglioneDAdda	castiglioneDAdda	castiglioneDAdda	Pensionato	1	0	1	0	1	Bar Castiglione d'adda locali sala da ballo castelvetro piacentino scuola di ballo a maleo	no	null	null	0	0	0	1	0	0	null	no	null	no	0	null	0	1	0	0	1	0	175	66	no	null	no	null	no	null	null	null	null	null	no	no	null	null
client1589535798201	48	male	castiglioneDAdda	castiglioneDAdda	other	operaio	1	0	0	0	1	cremona codogno castiglione d'adda	no	null	null	0	0	0	1	0	0	null	no	null	no	0	null	0	1	0	0	1	0	175	71	no	no	yes	null	no	null	null	null	null	null	no	no	null	null
client1589535398401	68	female	castiglioneDAdda	castiglioneDAdda	castiglioneDAdda	pensionata	0	1	0	0	0	null	no	null	null	0	0	0	0	0	1	null	no	null	yes	0	null	0	1	0	0	1	0	150	65	yes	no	yes	null	no	null	null	null	null	null	no	no	null	null
client1589536481526	42	female	castiglioneDAdda	castiglioneDAdda	castiglioneDAdda	psicologa e psicoterapeuta	0	1	0	0	0	null	no	null	null	0	0	0	1	0	0	null	no	null	no	1	null	0	0	0	0	1	0	172	70	no	no	yes	2020-02-20 00:00:00	yes	negative	no	no	no	no	no	no	null	null
client1589535328307	23	male	castiglioneDAdda	castiglioneDAdda	castiglioneDAdda	impiegato	1	0	0	0	1	castiglione d'adda milano pavia parma lodi casalpusterlengo	no	null	null	0	0	0	1	0	0	null	no	null	no	0	null	0	1	0	0	1	0	180	75	no	no	yes	null	no	null	null	null	null	null	no	no	null	null
client1589535913472	61	female	castiglioneDAdda	castiglioneDAdda	other	pensionata	0	0	1	0	1	null	no	null	null	0	0	0	0	0	1	null	no	null	no	0	null	0	1	0	0	1	0	162	64	no	no	yes	2020-02-20 00:00:00	yes	positive	yes	no	yes	yes	yes	yes	39	2020-02-18 00:00:00
client1589535957389	81	male	castiglioneDAdda	castiglioneDAdda	castiglioneDAdda	Pensionato	0	1	0	0	0	null	no	null	null	0	0	0	0	0	1	null	no	null	no	0	null	0	1	0	0	1	0	169	80	yes	yes	no	null	no	null	null	null	null	null	no	no	null	null
client1589535752027	85	female	castiglioneDAdda	castiglioneDAdda	castiglioneDAdda	pensionata	0	1	0	0	0	null	no	null	null	0	0	0	0	0	1	null	no	null	no	0	massa tumorale 3	1	0	0	1	0	1	160	67	yes	yes	yes	2020-02-20 00:00:00	yes	negative	no	null	yes	null	no	yes	null	null
client1589535505911	57	male	castiglioneDAdda	castiglioneDAdda	castiglioneDAdda	operaio	0	0	0	0	1	cremona lodi	no	null	null	0	0	0	1	0	0	null	no	null	no	0	null	0	1	0	0	1	0	175	84	no	no	no	null	no	null	null	null	null	null	no	yes	37.5	2020-02-28 00:00:00
client1589536972947	53	female	castiglioneDAdda	castiglioneDAdda	other	operaia	0	1	0	0	0	null	no	null	null	0	0	0	1	0	0	null	no	null	no	0	null	0	1	0	0	1	0	168	75	no	null	no	null	no	null	no	no	no	no	no	yes	37.3	2020-02-26 00:00:00
client1589536349492	36	male	castiglioneDAdda	castiglioneDAdda	other	muratore	0	1	0	0	0	null	yes	null	12	0	0	0	1	0	0	null	no	null	no	0	null	0	1	0	0	1	0	169	97	no	no	no	null	no	null	null	null	null	null	no	no	null	null
client1589536349865	32	female	castiglioneDAdda	castiglioneDAdda	other	OSS	0	1	0	0	0	null	no	null	null	0	0	0	1	0	0	null	no	null	no	0	null	0	1	0	0	1	0	158	83	no	null	yes	null	yes	negative	no	null	null	null	yes	no	null	null
client1589535774066	69	female	castiglioneDAdda	castiglioneDAdda	castiglioneDAdda	Casalinga	1	0	0	0	0	Le Macine e Arix Bar	no	null	null	0	0	0	1	0	0	null	no	null	no	0	null	0	1	0	0	0	1	169	60	no	null	yes	2020-03-03 00:00:00	no	null	null	null	null	null	no	no	null	null
client1589535712131	53	female	castiglioneDAdda	castiglioneDAdda	castiglioneDAdda	casalinga	0	1	0	0	0	null	no	null	null	0	0	0	1	0	0	null	no	null	no	0	null	0	1	0	0	1	0	163	80	no	no	no	null	no	null	null	null	null	null	no	yes	null	null
client1589535711794	33	male	castiglioneDAdda	castiglioneDAdda	other	magazziniere	1	0	0	0	1	bar e pizzerie a Lodi	no	null	null	0	0	0	1	0	0	null	no	null	no	0	null	0	1	0	0	1	0	180	74	no	no	yes	2020-03-01 00:00:00	yes	negative	no	null	null	null	yes	yes	37.2	2020-03-20 00:00:00
client1589535861207	56	female	castiglioneDAdda	castiglioneDAdda	castiglioneDAdda	commerciante	0	1	0	0	0	null	no	null	null	0	0	0	1	0	0	null	no	null	no	0	null	0	1	0	0	1	0	155	45	no	no	no	null	no	null	null	null	null	null	no	no	null	null
client1589535583191	23	male	castiglioneDAdda	castiglioneDAdda	other	operaio chimico	1	0	1	0	1	null	yes	null	10	0	0	0	1	0	0	null	no	null	no	0	null	0	1	0	0	1	0	180	88	no	no	yes	2020-02-22 00:00:00	yes	positive	no	no	yes	no	yes	yes	null	null
client1589536699002	23	female	castiglioneDAdda	castiglioneDAdda	castiglioneDAdda	disoccupata	1	0	0	0	1	castelnuovo meleti piacenza crema	no	null	null	0	0	0	1	0	0	null	no	null	no	0	null	0	1	0	0	1	0	169	55	no	no	no	null	no	null	null	null	null	null	no	no	null	null
client1589535712462	57	male	castiglioneDAdda	castiglioneDAdda	other	manutentore	0	1	0	0	0	null	no	null	null	0	0	0	1	0	0	null	no	null	no	0	null	0	1	0	0	1	0	172	93	no	no	yes	null	yes	negative	null	null	null	null	no	yes	37.6	2020-03-09 00:00:00
client1589536422432	20	female	castiglioneDAdda	castiglioneDAdda	castiglioneDAdda	Disoccupata	0	1	0	0	0	null	no	null	null	0	0	0	1	0	0	null	no	null	no	0	null	0	1	0	0	1	0	174	90	no	null	yes	2020-03-15 00:00:00	no	null	null	null	null	null	no	yes	38	2020-03-01 00:00:00
client1589536420788	55	male	castiglioneDAdda	castiglioneDAdda	other	Operaio	0	1	0	0	0	null	no	null	null	0	0	0	1	0	0	null	no	null	no	0	null	0	1	0	0	1	0	180	95	no	null	yes	2020-03-01 00:00:00	yes	negative	null	null	null	null	no	yes	37.3	2020-03-01 00:00:00
client1589536412605	71	male	castiglioneDAdda	castiglioneDAdda	castiglioneDAdda	Pensionato	0	1	0	0	0	null	no	null	null	0	0	0	1	0	0	null	no	null	no	0	null	0	1	0	0	1	0	170	79	yes	yes	yes	2020-02-16 00:00:00	yes	positive	yes	no	null	null	yes	yes	37.5	2020-03-05 00:00:00
client1589535335516	47	male	castiglioneDAdda	castiglioneDAdda	other	operaio	0	1	0	0	0	null	yes	1995	15	0	0	0	1	0	0	null	no	null	no	0	null	0	1	0	0	1	0	173	68	yes	no	yes	null	no	null	null	null	null	null	no	yes	38.5	2020-03-12 00:00:00
client1589535519186	42	female	castiglioneDAdda	castiglioneDAdda	other	Impiegata	1	0	0	0	1	Locali di San Donato	no	null	null	0	1	0	0	0	0	null	no	null	no	0	null	0	1	0	0	1	0	159	62	no	null	yes	2020-02-28 00:00:00	yes	negative	null	null	null	null	yes	yes	37.5	2020-03-03 00:00:00
client1589537016889	50	male	castiglioneDAdda	castiglioneDAdda	castiglioneDAdda	metalmeccanico	0	1	0	0	0	null	no	null	null	0	0	0	1	0	0	null	no	null	no	1	asma allergica	0	0	0	0	1	0	178	75	no	no	no	null	no	null	null	null	null	null	no	no	null	null
client1589535330192	39	female	castiglioneDAdda	castiglioneDAdda	other	casalinga	0	1	0	0	0	null	no	null	null	0	0	0	1	0	0	null	no	null	no	0	null	0	1	0	0	1	0	167	94	no	null	no	null	no	null	null	null	null	null	no	no	null	null
client1589535951013	34	female	castiglioneDAdda	castiglioneDAdda	other	magazziniere	1	0	0	0	0	centri commerciali	no	null	null	0	0	0	1	0	0	null	no	null	no	0	null	0	1	0	0	1	0	160	52	no	null	no	null	no	null	no	no	no	no	no	yes	38	2020-02-21 00:00:00
client1589536258044	33	male	castiglioneDAdda	castiglioneDAdda	other	Impiegato	0	1	0	0	0	null	no	null	null	0	0	0	1	0	0	null	no	null	no	0	null	0	1	0	0	1	0	175	66	no	null	no	null	no	null	null	null	null	null	no	no	null	null
client1589535998134	75	female	castiglioneDAdda	castiglioneDAdda	other	pensionata	0	1	0	0	0	null	no	null	null	1	0	1	0	0	0	scompenso cardio circolatorio	yes	artrite	no	0	null	0	1	0	0	1	0	160	52	no	no	yes	2020-03-01 00:00:00	no	null	null	null	null	null	no	no	null	null
client1589537011249	73	male	castiglioneDAdda	castiglioneDAdda	castiglioneDAdda	Pensionato	0	1	0	0	0	null	no	null	null	0	0	0	1	0	0	null	no	null	no	0	null	0	1	0	0	0	1	178	71	yes	yes	no	null	no	null	null	null	null	null	no	no	null	null
client1589535819693	80	male	castiglioneDAdda	castiglioneDAdda	castiglioneDAdda	pensionato	1	0	0	0	1	castiglione d'adda alassio	no	null	null	1	1	0	0	0	1	null	no	null	no	0	null	0	1	0	0	1	0	180	99	no	no	yes	null	no	null	null	null	null	null	no	no	null	null
client1589535432393	68	male	castiglioneDAdda	castiglioneDAdda	other	pensionato	0	1	0	0	0	null	no	null	null	0	0	0	0	1	1	null	no	null	yes	0	null	0	1	0	0	1	0	171	100	yes	yes	no	null	no	null	null	null	null	null	no	no	null	null
client1589535845610	78	female	castiglioneDAdda	castiglioneDAdda	castiglioneDAdda	Pensionata	0	1	0	0	0	null	no	null	null	0	0	0	1	0	0	null	no	null	no	0	null	0	1	0	0	1	0	165	165	yes	yes	yes	2020-02-16 00:00:00	no	null	null	null	null	null	no	no	null	null
client1589536736842	36	male	castiglioneDAdda	castiglioneDAdda	other	parrucchiere	1	0	1	0	1	codogno	no	null	null	0	0	0	1	0	0	null	no	null	no	0	null	0	1	0	0	1	0	175	70	no	no	no	null	no	null	null	null	null	null	no	no	null	null
client1589535741200	66	female	castiglioneDAdda	castiglioneDAdda	castiglioneDAdda	pensionata	0	1	0	0	0	null	no	null	null	0	0	0	1	0	0	null	yes	coxoartrosi	no	0	null	0	1	0	0	1	0	155	53	yes	yes	yes	null	no	null	null	null	null	null	no	no	null	null
client1589536012161	85	male	castiglioneDAdda	castiglioneDAdda	other	pensionato	1	0	0	0	0	Bar La tentazione	no	null	null	0	0	0	1	0	0	null	no	null	no	0	null	0	1	0	0	1	0	170	88	yes	yes	no	null	no	null	null	null	null	null	no	no	null	null
client1589535348866	23	male	castiglioneDAdda	castiglioneDAdda	other	studente	1	0	1	1	0	La Tentazione, Centro Sportivo A.Spoldi, Locale Mr. Pepper's, teo bar	no	null	null	0	0	0	1	0	0	null	no	null	no	0	null	0	1	0	0	1	0	175	64	no	null	no	null	no	null	null	null	null	null	no	no	null	null
client1589537064007	50	female	castiglioneDAdda	castiglioneDAdda	other	impiegata	1	0	0	0	1	milano casalpusterlengo castiglione d'adda	no	null	null	0	0	0	1	0	0	null	no	null	no	0	null	0	1	0	0	1	0	160	51	no	no	no	null	no	null	null	null	null	null	no	yes	38.5	2020-02-21 00:00:00
client1589535674034	84	male	castiglioneDAdda	castiglioneDAdda	castiglioneDAdda	Pensionato	0	1	0	0	0	null	no	null	null	0	1	1	0	0	1	ischemie iatrogene, aritmie	no	null	no	0	null	0	1	0	0	1	0	183	93	yes	yes	no	null	no	null	null	null	null	null	no	no	null	null
client1589535573027	61	male	castiglioneDAdda	castiglioneDAdda	other	operaio	0	1	0	0	0	null	yes	1975	10	0	0	0	0	0	1	null	no	null	yes	0	null	0	1	0	0	1	0	170	71	no	no	no	null	no	null	null	null	null	null	no	yes	37.3	2020-02-25 00:00:00
client1589535256744	17	female	castiglioneDAdda	castiglioneDAdda	other	studentessa	1	0	0	0	0	null	no	null	null	0	0	0	1	0	0	null	no	null	no	0	null	0	1	0	0	1	0	165	62	no	null	yes	2020-02-20 00:00:00	no	null	no	null	null	null	no	yes	37.5	2020-03-01 00:00:00
client1589535941591	49	female	castiglioneDAdda	castiglioneDAdda	other	casalinga	1	0	0	0	0	null	no	null	null	0	0	0	1	0	0	null	no	null	no	0	null	0	1	0	0	1	0	165	68	no	null	yes	2020-02-20 00:00:00	no	null	null	null	null	null	no	yes	37.5	2020-02-25 00:00:00
client1589536012767	62	female	castiglioneDAdda	castiglioneDAdda	castiglioneDAdda	casalinga	0	1	0	0	0	null	no	null	null	0	0	0	1	0	0	null	no	null	no	0	null	0	1	0	0	1	0	170	51	no	no	no	null	no	null	null	null	null	null	no	no	null	null
client1589536926244	69	female	castiglioneDAdda	castiglioneDAdda	castiglioneDAdda	Casalinga	0	0	1	0	0	Palestra Amedeo Fusari	no	null	null	0	0	0	0	0	1	null	yes	tiroide	no	0	null	0	1	0	0	1	0	169	65	no	null	no	null	no	null	null	null	null	null	no	no	null	null
client1589535278950	56	female	castiglioneDAdda	castiglioneDAdda	castiglioneDAdda	operaia	0	1	0	0	0	null	no	null	null	0	0	0	1	0	0	null	no	null	no	0	null	0	1	0	0	1	0	167	82	no	no	no	null	no	null	null	null	null	null	no	no	null	null
client1589535289489	18	male	castiglioneDAdda	castiglioneDAdda	other	studente	1	0	1	0	1	castiglione d'adda codogno	no	null	null	0	0	0	1	0	0	null	no	null	no	1	null	0	0	0	0	1	0	180	78	yes	no	no	null	no	null	null	null	null	null	no	yes	37.3	2020-03-15 00:00:00
client1589535292033	57	male	castiglioneDAdda	castiglioneDAdda	other	impiegato	0	1	0	0	0	null	no	null	null	0	0	0	1	0	0	null	no	null	no	0	null	0	1	0	0	1	0	176	68	yes	no	no	null	no	null	null	null	null	null	no	no	null	null
client1589535366663	60	male	castiglioneDAdda	castiglioneDAdda	other	Muratore	1	0	0	0	0	Havana, Meeting	no	null	null	0	0	0	1	0	0	null	no	null	no	0	null	0	1	0	0	1	0	170	85	no	null	no	null	no	null	null	null	null	null	no	yes	37.1	2020-03-02 00:00:00
client1589535396154	59	male	castiglioneDAdda	castiglioneDAdda	other	Magazziniere	1	0	0	0	0	null	yes	1980	10	0	0	0	1	0	0	null	no	null	no	0	null	0	1	0	0	1	0	180	80	no	null	no	null	no	null	null	null	null	null	no	no	null	null
client1589535404417	74	female	castiglioneDAdda	castiglioneDAdda	castiglioneDAdda	pensionata	0	0	0	0	1	null	no	null	null	0	0	0	0	0	1	null	yes	artrosi	yes	0	null	0	1	0	0	1	0	160	93	yes	yes	no	null	no	null	null	null	null	null	no	no	null	null
client1589535420401	55	female	castiglioneDAdda	castiglioneDAdda	castiglioneDAdda	insegnante	0	1	0	0	0	null	no	null	null	0	0	0	1	0	0	null	no	null	no	0	null	0	1	0	0	0	1	155	58	no	null	no	null	no	null	no	null	null	null	no	yes	38	2020-02-10 00:00:00
client1589535424875	20	female	castiglioneDAdda	castiglioneDAdda	other	studente	1	0	0	0	1	codogno crema castiglione d'adda piacenza parma	no	null	null	0	0	0	1	0	0	null	no	null	no	1	null	0	0	0	0	1	0	174	70	yes	yes	no	null	no	null	null	null	null	null	no	no	null	null
client1589535425616	55	male	castiglioneDAdda	castiglioneDAdda	other	Fisioterapista	1	0	1	0	0	bar del paese, centro sportivo castiglione	yes	1985	15	0	0	0	1	0	0	null	no	null	no	0	null	0	1	0	0	1	0	173	77	yes	no	no	null	yes	negative	null	null	null	null	no	no	null	null
client1589535437301	55	female	castiglioneDAdda	castiglioneDAdda	castiglioneDAdda	insegnante	0	1	0	0	0	null	no	null	null	0	0	0	1	0	0	null	no	null	no	0	null	0	1	0	0	1	0	167	62	yes	yes	yes	null	no	null	null	null	null	null	no	no	null	null
client1589535441463	72	female	castiglioneDAdda	castiglioneDAdda	castiglioneDAdda	pensionata	0	1	0	0	0	null	no	null	null	0	0	0	1	0	0	null	no	null	no	0	null	0	1	0	0	1	0	168	68	no	no	no	null	no	null	null	null	null	null	no	no	null	null
client1589535449823	19	female	castiglioneDAdda	other	other	Studentessa	1	0	0	0	1	Mania (Codogno), Impero ; nazionale (Lodi)	no	null	null	0	0	0	1	0	0	null	no	null	no	0	null	0	1	0	0	1	0	165	50	no	null	yes	2020-02-26 00:00:00	no	null	null	null	null	null	no	no	null	null
client1589535450167	23	male	castiglioneDAdda	castiglioneDAdda	other	barista	1	0	0	0	1	bracellona	yes	null	2	0	0	0	1	0	0	null	no	null	no	0	null	0	1	0	0	1	0	180	70	yes	no	no	null	no	null	null	null	null	null	no	no	null	null
client1589535456195	85	female	castiglioneDAdda	castiglioneDAdda	castiglioneDAdda	Pensionata	0	1	0	0	0	null	no	null	null	0	0	0	0	0	1	null	no	null	no	0	null	0	1	0	0	1	0	150	82	no	null	no	null	no	null	null	null	null	null	no	no	null	null
client1589535477540	49	female	castiglioneDAdda	castiglioneDAdda	other	Operaia	1	0	0	0	0	null	no	null	null	0	0	0	1	0	0	null	no	null	no	0	null	0	1	0	0	1	0	160	53	no	null	no	null	yes	negative	null	null	null	null	no	yes	39	2020-02-17 00:00:00
client1589535485908	61	female	castiglioneDAdda	castiglioneDAdda	castiglioneDAdda	Pensionata	0	1	0	0	0	null	yes	2005	20	0	0	0	1	0	0	null	no	null	no	0	null	0	1	0	0	1	0	160	50	no	null	no	null	no	null	null	null	null	null	no	no	null	null
client1589535498696	58	male	castiglioneDAdda	castiglioneDAdda	other	impiegato	1	0	0	0	1	castiglione d'adda san donato milanese	no	null	null	0	0	0	1	0	0	null	yes	sindrome fibromialgica	no	1	null	0	0	0	0	1	0	175	65	yes	yes	no	null	no	null	null	null	null	null	no	yes	38	2020-02-15 00:00:00
client1589535502068	19	female	castiglioneDAdda	castiglioneDAdda	other	Studente	0	1	0	0	0	null	no	null	null	0	0	0	1	0	0	null	no	null	no	0	null	0	1	0	0	1	0	155	55	no	null	no	null	yes	negative	null	null	null	null	no	no	null	null
client1589535502355	15	female	castiglioneDAdda	castiglioneDAdda	other	Studente	0	1	0	0	0	null	no	null	null	0	0	0	1	0	0	null	no	null	no	0	null	0	1	0	0	1	0	160	73	no	null	no	null	no	null	null	null	null	null	no	no	null	null
client1589535503031	54	male	castiglioneDAdda	castiglioneDAdda	other	Dirigente	0	1	0	0	0	null	no	null	null	0	0	0	1	0	0	null	no	null	no	0	null	0	1	0	0	1	0	162	75	no	null	no	null	yes	negative	null	null	null	null	no	no	null	null
client1589535523305	80	female	castiglioneDAdda	castiglioneDAdda	castiglioneDAdda	Pensionata	0	1	0	0	0	null	no	null	null	0	0	0	0	0	1	null	no	null	yes	0	null	0	1	0	0	1	0	156	45	yes	yes	no	null	no	null	null	null	null	null	no	no	null	null
client1589535540288	56	female	castiglioneDAdda	castiglioneDAdda	other	insegnante	1	0	0	0	1	null	yes	null	7	0	0	0	1	0	0	null	no	null	no	0	null	0	1	0	0	1	0	164	63	no	no	yes	2020-02-13 00:00:00	no	null	null	null	null	null	no	no	null	null
client1589535544122	70	male	castiglioneDAdda	castiglioneDAdda	other	pensionato	1	0	0	0	0	bar centrale	no	null	null	0	0	0	0	0	1	null	no	null	no	0	null	0	1	0	0	1	0	170	85	no	no	no	null	no	null	null	null	null	null	no	yes	37.8	2020-01-31 00:00:00
client1589535573911	56	female	castiglioneDAdda	castiglioneDAdda	other	Insegnante scuola primaria	0	1	0	0	0	null	no	null	null	0	0	0	1	0	0	null	no	null	no	0	null	0	1	0	0	1	0	163	80	no	null	no	null	no	null	null	null	null	null	no	no	null	null
client1589535608892	75	male	castiglioneDAdda	castiglioneDAdda	castiglioneDAdda	pensionata	0	1	0	0	0	null	no	null	null	0	0	0	1	0	0	null	no	null	no	0	null	0	1	0	0	1	0	172	73	no	no	no	null	no	null	null	null	null	null	no	no	null	null
client1589535626878	9	male	castiglioneDAdda	castiglioneDAdda	castiglioneDAdda	studente	1	0	1	0	0	null	no	null	null	0	0	0	1	0	0	null	no	null	no	0	null	0	1	0	0	1	0	132	30	no	no	no	null	no	null	null	null	null	null	no	no	null	null
client1589535627339	45	male	castiglioneDAdda	castiglioneDAdda	other	assistenza caldaie	1	0	0	0	1	castiglione d'adda codogno madonna di campiglio	no	null	null	0	0	0	1	0	0	null	no	null	no	1	asma allergica	0	0	0	0	1	0	175	67	no	no	no	null	yes	negative	null	null	null	null	no	no	null	null
client1589535628067	13	male	castiglioneDAdda	castiglioneDAdda	castiglioneDAdda	studente	1	0	0	0	0	vacanza a Madonna di Campiglio	no	null	null	0	0	0	1	0	0	null	no	null	no	1	null	0	0	0	0	1	0	160	40	no	null	no	null	no	null	null	null	null	null	no	no	null	null
client1589535636563	58	male	castiglioneDAdda	castiglioneDAdda	castiglioneDAdda	falegname, mobiliere	0	1	0	0	0	null	no	null	null	0	0	0	0	0	1	null	no	null	no	0	null	0	1	0	0	1	0	165	88	no	no	no	null	no	null	null	null	null	null	no	no	null	null
client1589535679897	72	female	castiglioneDAdda	castiglioneDAdda	castiglioneDAdda	pensionata	0	1	0	0	0	null	yes	null	10	1	1	0	0	1	1	null	yes	artrosi	yes	0	null	0	0	1	0	1	0	160	60	yes	yes	yes	2020-01-30 00:00:00	no	null	null	null	null	null	no	yes	null	null
client1589535692664	52	female	castiglioneDAdda	castiglioneDAdda	castiglioneDAdda	Collaboratrice domestica	1	0	0	0	0	null	no	null	null	0	0	0	1	0	0	null	no	null	no	0	null	0	1	0	0	1	0	158	55	no	null	no	null	no	null	null	null	null	null	no	no	null	null
client1589535713400	47	female	castiglioneDAdda	castiglioneDAdda	other	Infermiera	0	1	0	0	0	null	no	null	null	0	0	0	1	0	0	null	no	null	no	0	null	0	1	0	0	1	0	150	62	no	null	yes	2020-03-02 00:00:00	yes	negative	null	null	null	null	no	no	null	null
client1589535714604	61	female	castiglioneDAdda	castiglioneDAdda	other	casalinga	0	1	0	0	0	null	no	null	null	0	0	0	1	0	0	null	no	null	no	0	null	0	1	0	0	1	0	140	59	yes	no	no	null	no	null	null	null	null	null	no	no	null	null
client1589535749232	26	female	castiglioneDAdda	castiglioneDAdda	other	estetista	0	0	1	0	0	Palestra Masterfit	no	null	null	0	0	0	1	0	0	null	no	null	no	0	null	0	1	0	0	1	0	172	60	no	null	yes	2020-02-21 00:00:00	no	null	null	null	null	null	no	no	null	null
client1589535760310	59	female	castiglioneDAdda	castiglioneDAdda	castiglioneDAdda	casalinga	0	1	0	0	0	null	no	null	null	0	0	0	0	0	1	null	no	null	no	0	null	0	1	0	0	1	0	168	85	no	no	no	null	no	null	null	null	null	null	no	no	null	null
client1589535780522	38	female	castiglioneDAdda	castiglioneDAdda	other	Portierato	0	1	0	0	0	null	no	null	null	0	0	0	1	0	0	null	no	null	no	0	null	0	1	0	0	1	0	177	69	no	null	no	null	no	null	null	null	null	null	no	no	null	null
client1589535790764	39	male	castiglioneDAdda	castiglioneDAdda	other	operaio agricolo	1	0	0	0	0	null	yes	2002	10	0	0	0	1	0	0	null	no	null	no	0	null	0	1	0	0	1	0	185	65	yes	no	no	null	no	null	null	null	null	null	no	no	null	null
client1589535809597	44	female	castiglioneDAdda	castiglioneDAdda	castiglioneDAdda	badante	1	0	0	0	0	La tentazione	yes	1993	10	0	0	0	1	0	0	null	no	null	no	0	null	0	1	0	0	1	0	167	70	no	null	no	null	no	null	null	null	null	null	no	no	null	null
client1589535814872	80	male	castiglioneDAdda	castiglioneDAdda	castiglioneDAdda	pensionato	0	1	0	0	0	null	no	null	null	0	0	0	0	0	1	null	no	null	no	0	null	0	1	0	0	1	0	170	66	yes	yes	no	null	no	null	null	null	null	null	no	no	null	null
client1589535827670	66	female	castiglioneDAdda	castiglioneDAdda	castiglioneDAdda	Pensionata	1	0	0	0	0	Codogno Pizzighettone	no	null	null	0	0	0	0	0	1	null	no	null	no	0	null	0	1	0	0	1	0	154	58	no	null	no	null	no	null	null	null	null	null	no	no	null	null
client1589535859556	45	female	castiglioneDAdda	castiglioneDAdda	other	dipendente autogrill	0	0	0	1	1	cooperativa amicizia	yes	null	10	0	0	0	1	0	0	null	no	null	no	0	null	0	1	0	0	1	0	164	60	no	no	no	null	no	null	null	null	null	null	no	no	null	null
client1589535869463	53	female	castiglioneDAdda	castiglioneDAdda	other	Operaia	0	1	0	0	0	null	no	null	null	0	0	0	1	0	0	null	no	null	no	0	null	0	1	0	0	1	0	159	84	no	null	yes	2020-02-21 00:00:00	no	null	null	null	null	null	no	no	null	null
client1589535870112	62	female	castiglioneDAdda	castiglioneDAdda	castiglioneDAdda	casalinga	1	0	0	0	1	castiglione d'adda	no	null	null	0	0	0	1	0	0	null	no	null	no	0	null	0	1	0	0	1	0	166	71	no	no	yes	null	no	null	null	null	null	null	no	yes	38	2020-02-14 00:00:00
client1589535879328	73	male	castiglioneDAdda	castiglioneDAdda	other	pensionato	1	0	0	0	0	null	no	null	null	0	0	1	0	0	0	null	no	null	yes	0	null	0	1	0	0	1	0	170	75	yes	null	no	null	no	null	null	null	null	null	no	no	null	null
client1589535880172	61	male	castiglioneDAdda	castiglioneDAdda	castiglioneDAdda	Pensionato	0	1	0	0	0	null	no	null	null	0	0	1	0	0	1	Protesi valvolare aortica	no	null	no	0	null	0	1	0	0	1	0	174	88	yes	yes	no	null	no	null	null	null	null	null	no	no	null	null
client1589535881392	25	female	castiglioneDAdda	castiglioneDAdda	other	cassiera	1	0	0	0	1	null	no	null	null	0	0	0	1	0	0	null	no	null	no	0	null	0	1	0	0	1	0	165	57	no	no	no	null	no	null	null	null	null	null	no	no	null	null
client1589535884042	68	male	castiglioneDAdda	castiglioneDAdda	other	pensionato	0	1	0	0	0	null	no	null	null	0	0	1	0	0	0	null	no	null	no	0	null	0	1	0	0	1	0	164	80	yes	no	yes	2020-01-28 00:00:00	yes	null	null	null	null	null	no	no	null	null
client1589535895937	43	male	castiglioneDAdda	castiglioneDAdda	castiglioneDAdda	Commerciante	0	0	1	0	0	Palestra kinest club casalpusterlengo	no	null	null	0	0	0	1	0	0	null	no	null	no	0	null	0	1	0	0	1	0	193	75	no	null	no	null	no	null	null	null	null	null	no	no	null	null
client1589535898764	34	male	castiglioneDAdda	castiglioneDAdda	castiglioneDAdda	Disoccupato	0	1	0	0	0	null	yes	2002	20	0	0	0	1	0	0	null	no	null	no	0	null	0	1	0	0	1	0	184	75	no	null	no	null	no	null	null	null	null	null	no	no	null	null
client1589535906474	65	male	castiglioneDAdda	castiglioneDAdda	castiglioneDAdda	pensionato	0	1	0	0	0	null	yes	null	20	0	0	0	1	0	0	null	no	null	no	0	null	0	1	0	0	1	0	174	86	no	no	no	null	no	null	null	null	null	null	no	no	null	null
client1589535925324	59	male	castiglioneDAdda	castiglioneDAdda	other	impiegato	1	0	0	0	0	null	no	null	null	0	0	1	0	0	1	Blocco di branca destra	no	null	yes	0	null	0	1	0	0	1	0	164	96	no	no	no	null	no	null	null	null	null	null	no	no	null	null
client1589535930859	36	male	castiglioneDAdda	castiglioneDAdda	other	impiegato	1	0	1	0	1	null	yes	2000	15	0	0	0	0	0	1	null	no	null	no	0	null	0	1	0	0	1	0	193	130	no	null	yes	2020-02-20 00:00:00	no	null	null	null	null	null	no	yes	37.2	2020-02-24 00:00:00
client1589535935607	21	male	castiglioneDAdda	castiglioneDAdda	castiglioneDAdda	disoccupato	1	0	1	1	1	null	no	null	null	0	0	0	1	0	0	null	no	null	no	0	null	0	1	0	0	1	0	183	98	no	no	no	null	no	null	null	null	null	null	no	no	null	null
client1589535936481	22	male	castiglioneDAdda	castiglioneDAdda	castiglioneDAdda	Disoccupato	0	0	1	0	0	Palestra Masterfit Castiglione D'Adda	no	null	null	0	0	0	1	0	0	null	no	null	no	0	null	0	1	0	0	1	0	176	63	no	null	no	null	no	null	null	null	null	null	no	no	null	null
client1589535940582	46	male	castiglioneDAdda	castiglioneDAdda	castiglioneDAdda	Disoccupato	1	0	0	0	0	Bar La Tentazione	yes	1988	20	0	0	0	1	0	0	null	no	null	no	0	null	0	1	0	0	1	0	174	82	no	null	no	null	no	null	null	null	null	null	no	yes	39.9	2020-02-03 00:00:00
client1589535943156	73	male	castiglioneDAdda	castiglioneDAdda	castiglioneDAdda	pensione	0	1	0	0	0	null	no	null	null	0	0	0	0	1	1	null	no	null	no	0	null	0	1	0	0	1	0	175	81	yes	no	no	null	no	null	null	null	null	null	no	no	null	null
client1589535943769	48	male	castiglioneDAdda	castiglioneDAdda	castiglioneDAdda	Disoccupato	0	1	0	0	0	null	no	null	null	0	0	0	0	0	1	null	no	null	no	0	null	0	1	0	0	1	0	172	76	yes	yes	no	null	no	null	null	null	null	null	no	no	null	null
client1589535947100	63	male	castiglioneDAdda	castiglioneDAdda	castiglioneDAdda	artigiano	1	0	0	0	1	ristorante	no	null	null	0	0	0	1	0	0	null	no	null	no	0	null	0	1	0	0	1	0	170	70	yes	yes	no	null	no	null	null	null	null	null	no	no	null	null
client1589535948802	58	female	castiglioneDAdda	castiglioneDAdda	castiglioneDAdda	casalinga	1	0	0	0	0	null	no	null	null	0	1	0	0	0	1	null	no	null	no	0	null	0	1	0	0	1	0	162	60	yes	yes	yes	2020-02-20 00:00:00	no	null	null	null	null	null	no	no	null	null
client1589536027419	60	male	castiglioneDAdda	castiglioneDAdda	other	impiegato	0	1	0	0	0	null	no	null	null	0	0	0	1	0	0	null	no	null	no	0	null	0	1	0	0	1	0	170	73	no	no	no	null	no	null	null	null	null	null	no	no	null	null
client1589536029563	65	male	castiglioneDAdda	castiglioneDAdda	castiglioneDAdda	Massaggiatore	1	0	0	0	0	Bar della zona	no	null	null	0	0	0	1	0	0	null	no	null	no	0	null	0	1	0	0	1	0	171	80	no	null	yes	null	no	null	null	null	null	null	no	no	null	null
client1589536030517	32	female	castiglioneDAdda	castiglioneDAdda	castiglioneDAdda	estetista e barista	1	0	0	0	1	null	no	null	null	0	0	0	1	0	0	null	no	null	no	1	null	0	0	0	0	1	0	163	69	no	no	yes	2020-02-19 00:00:00	no	null	null	null	null	null	no	yes	38	null
client1589536061794	51	male	castiglioneDAdda	castiglioneDAdda	other	muratore	0	1	0	0	0	null	no	null	null	0	0	0	1	0	0	null	no	null	no	0	null	0	1	0	0	1	0	170	80	no	null	no	null	no	null	null	null	null	null	no	no	null	null
client1589536062429	55	female	castiglioneDAdda	other	castiglioneDAdda	Casalinga	0	1	0	0	0	null	no	null	null	0	0	0	1	0	0	null	no	null	no	0	null	0	1	0	0	1	0	160	65	no	null	no	null	no	null	null	null	null	null	no	no	null	null
client1589536076840	41	female	castiglioneDAdda	castiglioneDAdda	other	Addetto alle vendite (conad)	1	0	0	0	0	Centri commerciali	no	null	null	0	0	0	1	0	0	null	yes	Psoriasi	no	0	null	0	1	0	0	1	0	169	48	no	null	yes	2020-02-24 00:00:00	no	null	null	null	null	null	no	no	null	null
client1589536085372	29	female	castiglioneDAdda	castiglioneDAdda	castiglioneDAdda	casalinga	0	1	0	0	0	null	no	null	null	0	0	0	1	0	0	null	no	null	no	0	null	0	1	0	0	1	0	170	73	no	no	no	null	no	null	null	null	null	null	no	no	null	null
client1589536094578	23	male	castiglioneDAdda	castiglioneDAdda	other	operaio	1	0	1	0	1	null	yes	null	10	0	0	0	1	0	0	null	no	null	no	0	null	0	1	0	0	1	0	178	70	no	no	no	null	no	null	null	null	null	null	no	yes	null	null
client1589536110179	73	female	castiglioneDAdda	castiglioneDAdda	castiglioneDAdda	Pensionata	0	0	0	1	0	Oratorio bar	no	null	null	0	0	0	1	0	0	null	no	null	no	0	null	0	1	0	0	1	0	160	62	no	null	yes	2020-02-21 00:00:00	no	null	null	null	null	null	no	no	null	null
client1589536113363	25	female	castiglioneDAdda	castiglioneDAdda	other	impiegata	1	0	1	0	1	null	no	null	null	0	0	0	1	0	0	null	no	null	no	0	null	0	1	0	0	1	0	167	56	no	null	no	null	no	null	null	null	null	null	no	no	null	null
client1589536129734	16	male	castiglioneDAdda	castiglioneDAdda	other	Studente	1	0	0	0	1	Teo Bar, Nottetempo (codogno)	no	null	null	0	0	0	1	0	0	null	no	null	no	0	null	0	1	0	0	1	0	179	69	yes	yes	no	null	no	null	null	null	null	null	no	yes	38.5	2020-02-13 00:00:00
client1589536141073	31	female	castiglioneDAdda	castiglioneDAdda	other	Impiegata	1	0	0	0	1	null	no	null	null	0	0	1	0	0	0	Tachicardia	no	null	no	1	Asma da allergia acari pelo cane	0	0	0	0	1	0	167	54	no	null	no	null	yes	negative	null	null	null	null	no	no	null	null
client1589536177165	81	male	castiglioneDAdda	castiglioneDAdda	castiglioneDAdda	Pensionato	1	0	0	0	0	null	no	null	null	0	0	0	0	1	0	null	no	null	yes	0	2 cisti al polmone	1	0	0	0	0	1	170	74	yes	yes	no	null	no	null	null	null	null	null	no	no	null	null
client1589536180618	57	male	castiglioneDAdda	castiglioneDAdda	other	Bancario	0	1	0	0	0	null	no	null	null	0	0	0	0	0	1	null	no	null	yes	0	null	0	1	0	0	1	0	178	100	no	null	no	null	no	null	null	null	null	null	no	no	null	null
client1589536181731	19	male	castiglioneDAdda	castiglioneDAdda	other	studente	0	0	1	0	0	null	no	null	null	0	0	0	1	0	0	null	no	null	no	0	null	0	1	0	0	1	0	172	72	no	no	no	null	no	null	null	null	null	null	no	yes	null	null
client1589536188447	60	male	castiglioneDAdda	castiglioneDAdda	other	Dirigente aziendale	1	0	0	0	1	centri commerciali Milano	no	null	null	0	0	0	1	0	0	null	no	null	no	0	null	0	1	0	0	1	0	172	70	yes	yes	yes	2020-02-20 00:00:00	no	null	no	null	null	null	no	no	null	null
client1589536188906	28	male	castiglioneDAdda	castiglioneDAdda	other	dottorato di ricerca	1	0	0	0	1	milano	no	null	null	0	0	0	1	0	0	null	no	null	no	0	null	0	1	0	0	1	0	176	65	yes	yes	no	null	no	null	null	null	null	null	no	no	null	null
client1589536190876	79	male	castiglioneDAdda	castiglioneDAdda	castiglioneDAdda	pensionato	1	0	0	0	1	castiglione d'adda	no	null	null	0	0	0	0	0	1	null	no	null	yes	0	null	0	1	0	0	1	0	174	82	yes	yes	no	null	no	null	null	null	null	null	no	no	null	null
client1589536195443	51	male	castiglioneDAdda	castiglioneDAdda	castiglioneDAdda	impiegato	0	0	1	0	0	null	no	null	null	0	0	0	1	0	0	null	no	null	no	1	null	0	0	0	0	1	0	190	87	yes	yes	yes	2020-02-21 00:00:00	no	null	null	null	null	null	no	no	null	null
client1589536195815	12	male	castiglioneDAdda	castiglioneDAdda	castiglioneDAdda	studente	0	0	1	0	0	lodigiano castiglione d'adda	no	null	null	0	0	0	1	0	0	null	no	null	no	0	null	0	1	0	0	1	0	153	37	no	no	yes	2020-02-16 00:00:00	no	null	null	null	null	null	no	no	null	null
client1589536200872	57	male	castiglioneDAdda	castiglioneDAdda	other	Impiegato presso centro di elaborazione dati	0	1	0	0	0	null	no	null	null	0	0	0	1	0	0	null	no	null	no	0	null	0	1	0	0	1	0	175	80	no	null	no	null	no	null	null	null	null	null	no	no	null	null
client1589536203187	26	male	castiglioneDAdda	castiglioneDAdda	other	impiegato presso officina meccanica	0	1	0	0	0	null	yes	null	5	0	0	0	1	0	0	null	no	null	no	0	null	0	1	0	0	1	0	172	70	no	no	no	null	no	null	null	null	null	null	no	no	null	null
client1589536211409	47	male	castiglioneDAdda	castiglioneDAdda	castiglioneDAdda	Operaio Metalmeccanico	1	0	0	0	0	Bar lodigiani e dei palazzetti sportivi di Monza, Montichiari, Novara, Busto Arsizio e Mezza Maratona a Dalmine il 06 gennaio	no	null	null	0	0	0	1	0	0	null	no	null	no	0	null	0	1	0	0	1	0	180	84	yes	yes	no	null	yes	negative	null	null	null	null	no	no	null	null
client1589536219446	55	male	castiglioneDAdda	castiglioneDAdda	other	Alimentari	0	1	0	0	0	null	no	null	null	0	0	1	0	0	1	Varici	no	null	no	0	null	0	1	0	0	1	0	185	97	no	null	no	null	no	null	null	null	null	null	no	no	null	null
client1589536277120	50	male	castiglioneDAdda	castiglioneDAdda	other	tecnico informatico	1	0	1	0	0	null	no	null	null	0	0	0	1	0	0	null	no	null	no	0	null	0	1	0	0	1	0	170	70	yes	yes	no	null	no	null	null	null	null	null	no	no	null	null
client1589536278260	16	female	castiglioneDAdda	castiglioneDAdda	other	studentessa	1	0	0	0	0	null	no	null	null	0	0	0	1	0	0	null	no	null	no	0	null	0	1	0	0	1	0	158	67	no	null	no	null	no	null	null	null	null	null	no	yes	38.5	2020-01-20 00:00:00
client1589536279428	20	male	castiglioneDAdda	castiglioneDAdda	castiglioneDAdda	disoccupato	1	0	0	0	1	castiglione d'adda	no	null	null	0	0	0	1	0	0	null	no	null	no	0	null	0	1	0	0	1	0	170	56	no	no	no	null	no	null	null	null	null	null	no	no	null	null
client1589536313492	46	male	castiglioneDAdda	castiglioneDAdda	other	Operaio	1	0	0	0	1	null	no	null	null	0	0	0	1	0	0	null	no	null	no	0	null	0	1	0	0	1	0	172	73	no	no	yes	null	no	null	null	null	null	null	no	no	null	null
client1589536321967	27	female	castiglioneDAdda	other	other	barista	1	0	0	0	1	oriolitta codogno	no	null	null	0	0	0	1	0	0	null	no	null	no	0	null	0	1	0	0	1	0	155	52	no	no	no	null	no	null	null	null	null	null	no	yes	38.3	2020-02-09 00:00:00
client1589536324855	75	female	castiglioneDAdda	castiglioneDAdda	castiglioneDAdda	pensionata	0	1	0	0	0	null	no	null	null	1	0	0	0	1	1	null	no	null	no	0	null	0	1	0	0	0	1	162	65	yes	yes	no	null	no	null	null	null	null	null	no	no	null	null
client1589536330765	54	male	castiglioneDAdda	castiglioneDAdda	other	autotrasportatore	0	1	0	0	0	null	yes	null	10	0	0	0	1	0	0	null	no	null	no	0	null	0	1	0	0	1	0	185	102	no	null	no	null	yes	negative	null	null	null	null	no	no	null	null
client1589536352198	57	female	castiglioneDAdda	castiglioneDAdda	castiglioneDAdda	domestica	0	1	0	0	0	null	yes	null	3	0	0	0	1	0	0	null	no	null	no	0	null	0	1	0	0	1	0	178	80	yes	yes	no	null	no	null	null	null	null	null	no	no	null	null
client1589536388082	59	female	castiglioneDAdda	castiglioneDAdda	castiglioneDAdda	estetista	1	0	0	0	1	castiglione desenzano	no	null	null	0	0	0	1	0	0	null	no	null	no	0	null	0	1	0	0	1	0	168	65	no	no	yes	null	no	null	null	null	null	null	no	no	null	null
client1589536465156	42	female	castiglioneDAdda	castiglioneDAdda	other	psicologa	0	1	0	0	0	null	no	null	null	0	0	0	1	0	0	null	no	null	no	0	null	0	1	0	0	1	0	165	45	no	no	no	null	no	null	null	null	null	null	no	no	null	null
client1589536496075	65	female	castiglioneDAdda	castiglioneDAdda	castiglioneDAdda	pensionata	1	0	0	0	1	castiglione d'adda codogno	no	null	null	0	0	0	1	0	0	null	no	null	no	0	null	0	1	0	0	1	0	160	70	no	no	no	null	no	null	null	null	null	null	no	yes	38.7	2020-01-30 00:00:00
client1589536507742	59	female	castiglioneDAdda	castiglioneDAdda	other	Impiegata	0	1	0	0	0	null	no	null	null	0	0	0	0	0	1	null	yes	Tiroidite di Hashimoto	no	0	null	0	1	0	0	1	0	163	68	yes	no	no	null	no	null	null	null	null	null	no	no	null	null
client1589536549845	54	male	castiglioneDAdda	castiglioneDAdda	other	operaio	0	1	0	0	0	null	no	null	null	0	0	0	1	0	0	null	no	null	no	0	null	0	1	0	0	1	0	173	94	yes	yes	no	null	no	null	null	null	null	null	no	no	null	null
client1589536567150	48	male	castiglioneDAdda	castiglioneDAdda	other	lodi	0	1	0	0	0	null	yes	2016	5	0	0	0	1	0	0	null	no	null	no	0	null	0	1	0	0	1	0	173	70	yes	no	yes	null	yes	negative	null	null	null	null	yes	no	null	null
client1589536580878	60	male	castiglioneDAdda	castiglioneDAdda	other	Impiegato	1	0	0	0	0	La Tentazione (castiglione)	no	null	null	0	1	0	0	0	0	03-02-2020 fibrillazione atriale, pronto soccorso Pavia	no	null	no	0	null	0	1	0	0	1	0	175	82	yes	no	yes	2020-02-11 00:00:00	no	null	null	null	null	null	no	no	null	null
client1589536582219	32	male	castiglioneDAdda	castiglioneDAdda	other	operaio	1	0	1	0	1	null	no	null	null	0	0	0	1	0	0	null	no	null	no	0	null	0	1	0	0	1	0	188	93	no	no	yes	2020-02-16 00:00:00	no	null	null	null	null	null	no	no	null	null
client1589536595477	84	female	castiglioneDAdda	castiglioneDAdda	castiglioneDAdda	Pensionata	0	1	0	0	0	null	no	null	null	0	1	0	0	0	1	null	yes	Artrosi	no	0	null	0	1	0	0	1	0	160	55	yes	yes	no	null	no	null	null	null	null	null	no	no	null	null
client1589536640232	36	female	castiglioneDAdda	castiglioneDAdda	other	casalinga	0	1	0	0	0	null	no	null	null	0	0	0	1	0	0	null	no	null	no	0	null	0	1	0	0	1	0	179	80	no	null	no	null	no	null	null	null	null	null	no	no	null	null
client1589536657113	45	female	castiglioneDAdda	castiglioneDAdda	castiglioneDAdda	commerciante	1	0	0	0	0	bar centrale	no	null	null	0	0	0	1	0	0	null	no	null	no	0	null	0	1	0	0	1	0	172	63	no	null	no	null	no	null	null	null	null	null	no	no	null	null
client1589536658873	49	male	castiglioneDAdda	castiglioneDAdda	castiglioneDAdda	autotrasportatore	1	0	0	0	1	null	no	null	null	0	0	0	1	0	0	null	no	null	no	0	null	0	1	0	0	1	0	185	115	no	null	no	null	yes	negative	null	null	null	null	no	no	null	null
client1589536702564	76	female	castiglioneDAdda	castiglioneDAdda	castiglioneDAdda	Casalinga	0	1	0	0	0	null	no	null	null	0	0	0	0	0	1	null	no	null	no	0	null	0	1	0	0	0	1	167	65	yes	yes	no	null	yes	positive	null	null	null	null	yes	yes	38	2020-02-22 00:00:00
client1589536732026	45	female	castiglioneDAdda	castiglioneDAdda	castiglioneDAdda	Casalinga	1	0	1	0	0	Campi calcio lodigiano	no	null	null	0	0	0	1	0	0	null	no	null	no	0	null	0	1	0	0	1	0	162	57	yes	no	no	null	yes	negative	null	null	null	null	no	no	null	null
client1589536768101	56	female	castiglioneDAdda	castiglioneDAdda	other	Industria tessile	0	1	0	0	0	null	no	null	null	0	0	0	0	0	1	null	no	null	no	1	null	0	0	0	0	1	0	160	67	no	null	no	null	no	null	null	null	null	null	no	no	null	null
client1589536815146	22	male	castiglioneDAdda	other	other	Titolare distributore carburanti con autolavaggio	0	1	0	0	0	null	no	null	null	0	0	0	1	0	0	null	no	null	no	0	null	0	1	0	0	1	0	184	80	no	null	no	null	no	null	null	null	null	null	no	no	null	null
client1589536838056	56	female	castiglioneDAdda	castiglioneDAdda	other	casalinga	0	0	1	0	0	palestra di Castiglione	no	null	null	0	0	0	1	0	0	null	no	null	no	0	null	0	1	0	0	0	1	175	77	yes	yes	no	null	no	null	no	null	null	null	no	no	null	null
client1589536851002	19	male	castiglioneDAdda	castiglioneDAdda	other	studente	1	0	0	0	0	castiglione d'adda	yes	null	10	0	0	0	1	0	0	null	no	null	no	0	null	0	1	0	0	1	0	195	85	no	no	no	null	no	null	null	null	null	null	no	no	null	null
client1589536881965	76	female	castiglioneDAdda	castiglioneDAdda	castiglioneDAdda	pensionata	0	1	0	0	0	null	no	null	null	0	0	0	0	0	1	null	yes	null	no	0	null	0	1	0	0	1	0	165	70	no	no	no	null	no	null	null	null	null	null	no	no	null	null
client1589536886976	23	female	castiglioneDAdda	castiglioneDAdda	other	Studentessa, gelataia	1	0	0	0	1	Pizzeria del sole la petrarca Terminal	no	null	null	0	0	0	1	0	0	null	no	null	no	0	null	0	1	0	0	1	0	161	55	no	null	no	null	no	null	null	null	null	null	no	no	null	null
client1589536890043	27	male	castiglioneDAdda	castiglioneDAdda	other	operaio	1	0	1	0	1	codogno castiglione d'adda casalpusterlengo milano	no	null	null	0	0	0	1	0	0	null	no	null	no	0	null	0	1	0	0	1	0	175	65	no	no	no	null	no	null	null	null	null	null	no	no	null	null
client1589536891529	47	male	castiglioneDAdda	castiglioneDAdda	other	Impiegato	0	1	0	0	0	null	no	null	null	0	0	0	1	0	0	null	no	null	no	0	null	0	1	0	0	1	0	168	75	no	null	no	null	yes	negative	null	null	null	null	no	yes	38.4	2020-02-23 00:00:00
client1589536945550	79	female	castiglioneDAdda	castiglioneDAdda	castiglioneDAdda	pensionata	0	1	0	0	0	null	no	null	null	0	0	0	0	0	1	null	yes	Lupus	no	0	null	0	1	0	0	1	0	150	45	yes	yes	no	null	no	null	null	null	null	null	no	no	null	null
client1589536951722	73	female	castiglioneDAdda	castiglioneDAdda	castiglioneDAdda	pensionata	0	0	1	0	0	piacenza	no	null	null	0	0	0	0	0	1	null	no	null	no	0	null	0	0	1	0	1	0	167	95	yes	no	no	null	no	null	null	null	null	null	no	no	null	null
client1589536974352	26	female	castiglioneDAdda	castiglioneDAdda	other	insegnante	1	0	0	0	1	null	no	null	null	0	0	0	1	0	0	null	no	null	no	0	null	0	1	0	0	1	0	164	53	no	null	no	null	no	null	null	null	null	null	no	no	null	null
client1589536974688	31	female	castiglioneDAdda	castiglioneDAdda	other	Pratica Notarile	1	0	1	1	1	Lodi Codogno Milano Brescia Cremona Casalpusterlengo	no	null	null	0	0	0	1	0	0	null	no	null	no	0	null	0	1	0	0	1	0	175	55	no	null	no	null	no	null	null	null	null	null	no	no	null	null
client1589536987182	42	male	castiglioneDAdda	castiglioneDAdda	other	vigilanza	0	0	0	0	1	ristorante a Piacenza	yes	1999	15	0	0	0	1	0	0	null	no	null	no	0	null	0	1	0	0	1	0	185	83	no	null	no	null	no	null	no	null	null	null	no	no	null	null
client1589536988902	29	female	castiglioneDAdda	castiglioneDAdda	other	consulente energetico	1	0	0	0	1	bar e locali a Casalpusterlengo e Trezzano	no	null	null	0	0	0	1	0	0	null	no	null	no	0	null	0	1	0	0	1	0	165	66	no	null	yes	2020-02-23 00:00:00	no	null	null	null	null	null	no	no	null	null
client1589536990403	56	male	castiglioneDAdda	castiglioneDAdda	other	operaio chimico	1	0	0	0	0	null	no	null	null	0	0	0	0	0	1	null	no	null	no	0	null	0	1	0	0	1	0	174	107	no	no	yes	2020-03-28 00:00:00	yes	negative	null	null	yes	null	no	no	null	null
client1589537008107	51	female	castiglioneDAdda	castiglioneDAdda	other	casalinga	1	0	0	0	1	null	no	null	null	0	0	0	1	0	0	null	no	null	no	0	null	0	1	0	0	1	0	160	55	yes	yes	no	null	no	null	null	null	null	null	no	yes	38	2020-02-23 00:00:00
client1589537011963	56	female	castiglioneDAdda	castiglioneDAdda	castiglioneDAdda	casalinga	1	0	0	0	1	castiglione d'adda casalpusterlengo milano	no	null	null	0	0	0	1	0	0	null	no	null	no	0	null	0	1	0	0	1	0	165	68	yes	yes	no	null	no	null	null	null	null	null	no	no	null	null
client1589537018292	46	female	castiglioneDAdda	castiglioneDAdda	other	impiegata	1	0	0	0	0	castiglione d'adda	yes	1996	10	0	0	0	1	0	0	null	no	null	no	0	null	0	1	0	0	1	0	165	56	no	no	no	null	no	null	null	null	null	null	no	no	null	null
client1589537024459	62	female	castiglioneDAdda	castiglioneDAdda	castiglioneDAdda	casalinga	1	0	0	0	0	null	no	null	null	0	0	0	0	0	1	null	no	null	no	1	null	0	0	0	0	1	0	160	53	yes	yes	no	null	no	null	null	null	null	null	no	no	null	null
client1590302266510	22	female	other	other	castiglioneDAdda	ESTETISTA	1	0	0	0	1	castiglione d'adda desenzano del garda	yes	null	10	0	0	1	0	0	0	restrizione valvola miocardica	no	null	no	0	null	0	1	0	0	1	0	155	53	yes	no	yes	null	no	null	null	null	null	null	no	yes	38.5	2020-01-24 00:00:00
client1590302537201	20	female	other	other	castiglioneDAdda	estetista	1	0	0	0	1	null	yes	null	3	0	0	0	1	0	0	null	no	null	no	0	null	0	1	0	0	1	0	160	47	no	null	yes	2020-02-20 00:00:00	no	null	no	null	null	null	no	no	null	null
client1590305286800	70	female	other	other	castiglioneDAdda	titolare di attività commerciale	1	0	0	0	1	casalpusterlengo piacenza	no	null	null	1	0	0	0	0	1	null	no	null	no	0	null	0	1	0	0	1	0	165	66	no	no	no	null	no	null	null	null	null	null	no	no	null	null
client1590305998310	40	male	other	castiglioneDAdda	other	saldatore	0	1	0	0	0	null	no	null	null	0	0	0	1	0	0	null	no	null	no	0	null	0	1	0	0	1	0	185	75	no	no	no	null	no	null	null	null	null	null	no	no	null	null
client1589535502689	17	female	castiglioneDAdda	castiglioneDAdda	other	studente	0	1	0	0	0	null	no	null	null	0	0	0	1	0	0	null	no	null	no	0	null	0	1	0	0	1	0	160	68	no	no	no	null	no	null	null	null	null	null	no	no	null	null
client1589536594781	81	female	castiglioneDAdda	castiglioneDAdda	castiglioneDAdda	pensionata	0	1	0	0	0	null	no	null	null	0	0	0	0	0	1	null	no	null	no	0	null	0	1	0	0	1	0	160	54	yes	yes	no	null	no	null	null	null	null	null	no	no	null	null
client1589535773356	66	male	castiglioneDAdda	castiglioneDAdda	other	consulente	0	1	0	0	0	null	no	null	null	0	0	0	1	0	0	null	no	null	yes	0	null	0	1	0	0	1	0	175	71	no	no	no	null	no	null	null	null	null	null	no	yes	37.4	2020-03-11 00:00:00
client1589536548995	17	female	castiglioneDAdda	castiglioneDAdda	other	studentessa	0	0	1	0	0	US Cremonese	no	null	null	0	0	0	1	0	0	null	no	null	no	0	null	0	1	0	0	1	0	160	55.5	no	no	no	null	no	null	null	null	null	null	no	no	null	null
client1590305409303	46	male	other	other	castiglioneDAdda	salumiere	1	0	0	0	1	null	no	null	null	0	0	0	1	0	0	null	no	null	no	0	null	0	1	0	0	1	0	174	120	no	no	no	null	no	null	null	null	null	null	no	yes	null	null
client1589535423876	34	male	castiglioneDAdda	castiglioneDAdda	castiglioneDAdda	Bar Alfieri	1	0	0	0	1	null	no	null	null	0	0	0	1	0	0	null	no	null	no	0	null	0	1	0	0	1	0	178	85	no	null	yes	2020-02-20 00:00:00	no	null	no	null	null	null	no	no	null	null
client1589535797942	71	female	castiglioneDAdda	castiglioneDAdda	castiglioneDAdda	pensionata	1	0	0	1	0	null	no	null	null	0	0	0	0	0	1	null	no	null	no	0	null	0	1	0	0	1	0	162	71	yes	yes	yes	null	no	null	null	null	null	null	no	no	null	null
client1589535290604	53	male	castiglioneDAdda	castiglioneDAdda	castiglioneDAdda	Disoccupato	1	0	0	0	0	Bar La Tentazione	yes	1986	6	0	0	0	1	0	0	null	no	null	no	0	null	0	1	0	0	1	0	170	85	no	null	yes	2020-02-21 00:00:00	no	null	null	null	null	null	no	no	null	null
client1589536920385	46	female	castiglioneDAdda	castiglioneDAdda	castiglioneDAdda	badante	1	0	0	0	0	Bar La tentazione	no	null	null	0	0	0	1	0	0	null	no	null	yes	0	null	0	1	0	0	1	0	155	85	yes	yes	yes	2020-02-20 00:00:00	yes	negative	null	null	yes	null	no	yes	38.1	2020-03-08 00:00:00
client1589536029915	29	female	castiglioneDAdda	castiglioneDAdda	castiglioneDAdda	Disoccupata	0	0	1	0	0	Accademia di danza sportivaveureka dance di Sesto San Giovanni	no	null	null	0	0	0	1	0	0	null	no	null	no	0	null	0	1	0	0	1	0	165	53	yes	no	no	null	no	null	null	null	null	null	no	no	null	null
client1589535589376	55	female	castiglioneDAdda	castiglioneDAdda	other	impiegata	0	1	0	0	0	null	no	null	null	0	0	0	1	0	0	null	no	null	no	0	null	0	1	0	0	1	0	167	55	yes	no	no	null	no	null	null	null	null	null	no	no	null	null
client1589536117287	69	female	castiglioneDAdda	castiglioneDAdda	castiglioneDAdda	casalinga	1	0	0	0	0	crema	no	null	null	0	0	0	1	0	0	null	no	null	no	0	null	0	1	0	0	1	0	150	45	no	no	no	null	no	null	null	null	null	null	no	no	null	null
client1589536656077	74	female	castiglioneDAdda	castiglioneDAdda	castiglioneDAdda	Pensionata	1	0	0	0	0	Arix	no	null	null	0	0	0	1	0	0	null	no	null	no	0	null	0	1	0	0	1	0	153	80	no	null	yes	2020-02-26 00:00:00	no	null	null	null	null	null	no	yes	38.3	2020-02-26 00:00:00
client1589536933837	73	male	castiglioneDAdda	castiglioneDAdda	other	pensionato	1	0	0	0	0	Arix bar	no	null	null	0	0	0	1	0	0	null	no	null	no	0	null	0	1	0	0	1	0	165	81	no	null	yes	2020-02-24 00:00:00	no	null	no	null	null	null	no	yes	38	2020-02-26 00:00:00
client1589536938079	36	male	castiglioneDAdda	castiglioneDAdda	other	operaio	1	0	0	0	0	castiglione d'adda	yes	null	20	0	0	0	0	0	1	null	no	null	no	0	null	0	1	0	0	1	0	185	90	no	no	no	null	no	null	null	null	null	null	no	yes	38	2020-02-29 00:00:00
client1589536079139	71	male	castiglioneDAdda	castiglioneDAdda	other	pensionato	1	0	0	0	0	Teo bar	no	null	null	0	0	0	1	0	0	null	no	null	no	0	null	0	1	0	0	1	0	175	78	yes	null	yes	2020-02-11 00:00:00	no	null	no	null	null	null	no	yes	37.7	2020-02-18 00:00:00
client1589536190454	66	female	castiglioneDAdda	castiglioneDAdda	castiglioneDAdda	Casalinga	0	1	0	0	0	null	no	null	null	0	1	0	0	0	1	null	no	null	no	1	null	0	0	0	0	1	0	160	69	yes	yes	yes	null	no	null	null	null	null	null	no	yes	38.5	2020-02-14 00:00:00
client1589535834283	68	female	castiglioneDAdda	castiglioneDAdda	castiglioneDAdda	pensionata	1	0	0	0	1	castiglione d'adda	no	null	null	0	0	0	1	0	0	null	no	null	no	0	null	0	1	0	0	1	0	168	67	yes	yes	yes	null	yes	positive	yes	no	yes	no	yes	yes	38	2020-02-24 00:00:00
client1589535385751	49	male	castiglioneDAdda	castiglioneDAdda	other	guardia giurata	0	1	0	0	0	null	yes	null	20	0	0	0	0	0	1	null	no	null	no	0	null	0	1	0	0	1	0	178	80	no	no	no	null	yes	negative	null	null	null	null	no	no	null	null
client1589536224337	59	female	castiglioneDAdda	castiglioneDAdda	other	Tecnico laboratorio	0	0	0	0	1	Trattoria cavacurta	no	null	null	0	0	0	1	0	0	null	no	null	no	0	null	0	1	0	0	1	0	158	47	no	null	no	null	no	null	null	null	null	null	no	yes	38	2020-02-26 00:00:00
client1589536975574	35	male	castiglioneDAdda	castiglioneDAdda	other	tecnico di laboratorio	0	0	0	0	1	null	yes	null	4	0	0	0	1	0	0	null	no	null	no	0	null	0	1	0	0	1	0	185	80	no	no	no	null	no	null	null	null	null	null	no	no	null	null
client1589535290013	52	male	castiglioneDAdda	castiglioneDAdda	castiglioneDAdda	agricoltore	1	0	0	0	0	bar meeting	yes	2019	10	0	0	0	1	0	0	null	no	null	no	0	null	0	1	0	0	1	0	178	120	no	null	no	null	no	null	no	null	null	null	no	no	null	null
client1589535289085	21	female	castiglioneDAdda	castiglioneDAdda	other	Studente	1	0	0	0	1	Bar Alfieri Mr. Pepper's (codogno)	no	null	null	0	0	0	1	0	0	null	no	null	no	0	null	0	1	0	0	1	0	172	75	no	null	no	null	no	null	null	null	null	null	no	no	null	null
client1589535894051	49	female	castiglioneDAdda	castiglioneDAdda	other	impiegata	1	0	1	0	1	lodi codogno	no	null	null	0	0	0	1	0	0	null	no	null	no	0	null	0	1	0	0	1	0	169	69	no	no	yes	null	no	null	null	null	null	null	no	no	null	null
client1589535524828	64	female	castiglioneDAdda	castiglioneDAdda	castiglioneDAdda	pensionata	0	1	0	0	0	null	no	null	null	0	0	0	0	0	1	null	no	null	no	0	null	0	1	0	0	1	0	150	58	no	no	yes	2020-02-28 00:00:00	no	null	null	null	null	null	no	yes	null	null
client1589535730937	67	male	castiglioneDAdda	castiglioneDAdda	other	pensionato	1	0	0	0	0	La tentazione	no	null	null	0	0	0	1	0	0	null	no	null	no	0	null	0	1	0	0	1	0	180	72	no	null	yes	2020-02-20 00:00:00	no	null	no	null	null	null	no	yes	38	2020-02-12 00:00:00
client1589536093570	27	male	castiglioneDAdda	castiglioneDAdda	castiglioneDAdda	disoccupato	1	0	0	0	1	crema piacenza	no	null	null	0	0	0	1	0	0	null	no	null	no	0	null	0	1	0	0	1	0	176	72	no	no	no	null	no	null	null	null	null	null	no	yes	37.5	2020-02-20 00:00:00
client1589536095154	58	male	castiglioneDAdda	castiglioneDAdda	castiglioneDAdda	Pre-pensionato	1	0	0	0	0	Bar Alfieri	no	null	null	0	0	0	0	0	1	null	no	null	no	0	null	0	1	0	0	1	0	177	89	no	null	no	null	no	null	null	null	null	null	no	no	null	null
client1589535281151	42	female	castiglioneDAdda	other	other	impiegata	1	0	0	0	1	castiglione d'adda milano codogno	no	null	null	0	0	0	1	0	0	null	no	null	no	0	null	0	1	0	0	1	0	167	55	no	no	yes	null	no	null	null	null	null	null	no	yes	37.5	2020-03-15 00:00:00
client1589535827200	73	female	castiglioneDAdda	castiglioneDAdda	castiglioneDAdda	pensionata	1	0	0	0	0	null	no	null	null	0	0	0	0	0	1	null	no	null	no	0	null	0	1	0	0	1	0	170	69	yes	no	yes	2020-02-16 00:00:00	no	null	null	null	null	null	no	no	null	null
client1589535823996	68	female	castiglioneDAdda	castiglioneDAdda	other	pensionata	1	0	0	0	0	La tentazione	no	null	null	0	0	0	0	0	1	null	no	null	no	0	null	0	1	0	0	1	0	167	61	no	null	yes	2020-02-20 00:00:00	no	null	null	null	null	null	no	no	null	null
client1589536888334	20	female	castiglioneDAdda	castiglioneDAdda	other	studente	1	0	0	1	1	null	no	null	null	0	0	0	1	0	0	null	no	null	no	0	null	0	1	0	0	1	0	160	50	no	no	no	null	no	null	null	null	null	null	no	no	null	null
client1589536032100	66	female	castiglioneDAdda	castiglioneDAdda	castiglioneDAdda	Pensionata	0	1	0	0	0	null	no	null	null	0	0	0	0	0	1	null	no	null	no	0	null	0	1	0	0	1	0	160	76	no	null	no	null	no	null	null	null	null	null	no	yes	39.7	2020-02-24 00:00:00
client1589535930115	76	male	castiglioneDAdda	castiglioneDAdda	castiglioneDAdda	pensionato	1	0	0	0	0	castiglione d'adda	no	null	null	0	1	0	0	0	1	null	no	null	no	0	null	0	1	0	0	1	0	170	86	yes	yes	no	null	no	null	null	null	null	null	no	yes	38	2020-02-04 00:00:00
client1589536107871	69	male	castiglioneDAdda	castiglioneDAdda	other	pensionato	0	1	0	0	0	null	no	null	null	0	0	0	1	0	0	null	no	null	no	0	null	0	1	0	0	1	0	175	85	no	no	no	null	no	null	null	null	null	null	no	no	null	null
client1589535626526	47	male	castiglioneDAdda	castiglioneDAdda	other	Impiegato - tecnico software	1	0	0	0	0	Teobar e palestra Masterfit (entrambi a castiglione)	no	null	null	0	0	0	1	0	0	null	no	null	no	0	null	0	1	0	0	1	0	175	65	no	null	no	null	no	null	null	null	null	null	no	yes	38	2020-02-23 00:00:00
client1589535553237	67	female	castiglioneDAdda	castiglioneDAdda	other	casalinga	1	0	0	0	0	bar centrale	no	null	null	0	0	0	1	0	0	null	no	null	no	0	null	0	1	0	0	1	0	160	80	no	null	no	null	no	null	null	null	null	null	no	yes	38	2020-02-23 00:00:00
client1589536785570	54	male	castiglioneDAdda	castiglioneDAdda	other	impiegato	1	0	0	0	0	castiglione d'adda	no	null	null	0	0	0	1	0	0	null	no	null	no	0	null	0	1	0	0	1	0	176	70	no	no	no	null	yes	negative	null	null	null	null	no	no	null	null
client1589536785781	19	female	castiglioneDAdda	castiglioneDAdda	other	studente	1	0	1	0	1	codogno casalpusterlengo	no	null	null	0	0	0	1	0	0	null	no	null	no	0	null	0	1	0	0	1	0	160	56	no	no	no	null	no	null	null	null	null	null	no	no	null	null
client1589535624471	71	male	castiglioneDAdda	castiglioneDAdda	other	pensionato	1	0	0	0	0	la tentazione	no	null	null	0	0	0	0	0	1	null	no	null	no	0	null	0	1	0	0	1	0	165	70	no	null	yes	2020-02-20 00:00:00	no	null	null	null	null	null	no	yes	38	2020-02-23 00:00:00
client1589536144141	66	female	castiglioneDAdda	castiglioneDAdda	castiglioneDAdda	Casalinga	1	0	0	0	0	Bar Arix	no	null	null	0	0	1	0	0	0	fibrillazioni (?)	no	null	yes	0	null	0	1	0	0	1	0	168	85	no	null	yes	2020-03-01 00:00:00	no	null	null	null	null	null	no	no	null	null
client1589536832673	71	male	castiglioneDAdda	castiglioneDAdda	other	pensionato	1	0	0	0	0	Arix bar	no	null	null	0	0	0	0	0	1	null	yes	artrite reumatoide	no	0	null	0	1	0	0	1	0	178	84	no	null	yes	2020-02-11 00:00:00	no	null	null	null	null	null	no	no	null	null
client1589535723027	50	female	castiglioneDAdda	castiglioneDAdda	castiglioneDAdda	casalinga	0	1	0	0	0	null	yes	null	6	0	0	0	1	0	0	null	no	null	no	0	null	0	1	0	0	1	0	176	60	no	no	no	null	no	null	null	null	null	null	no	no	null	null
client1589536320858	66	male	castiglioneDAdda	castiglioneDAdda	castiglioneDAdda	pensionato	1	0	0	0	0	lodi	no	null	null	0	0	0	1	0	0	null	no	null	no	0	null	0	1	0	0	1	0	174	78	no	no	no	null	no	null	null	null	null	null	no	no	null	null
client1590331860082	25	female	other	other	other	magazziniere	1	0	0	1	1	null	yes	null	6	0	0	0	1	0	0	null	no	null	no	0	null	0	1	0	0	1	0	158	61.6	no	null	no	null	no	null	null	null	null	null	no	yes	37.5	2020-03-15 00:00:00
client1589535479218	54	male	castiglioneDAdda	castiglioneDAdda	other	Cantoniere	0	1	0	0	0	null	yes	1985	15	0	0	0	1	0	0	null	no	null	no	0	null	0	1	0	0	1	0	175	75	no	null	no	null	no	null	null	null	null	null	no	no	null	null
client1589535733130	63	male	castiglioneDAdda	castiglioneDAdda	other	tecnico di produzione fermenti lattici caseari	1	0	0	0	1	codogno san rocco	no	null	null	0	0	0	1	0	0	null	no	null	no	0	null	0	1	0	0	1	0	180	80	no	no	no	null	no	null	null	null	null	null	no	yes	37.5	2020-02-25 00:00:00
client1589535436670	59	female	castiglioneDAdda	castiglioneDAdda	other	Analista di laboratorio sementi	1	0	0	0	1	pizzerie	no	null	null	0	0	0	1	0	0	null	no	null	no	0	null	0	1	0	0	1	0	167	60.2	no	no	no	null	no	null	null	null	null	null	no	no	null	null
client1589536180801	16	female	castiglioneDAdda	castiglioneDAdda	other	studente	1	0	0	0	1	castiglione d'adda	no	null	null	0	0	0	1	0	0	null	no	null	no	0	null	0	1	0	0	1	0	165	65	no	no	no	null	no	null	null	null	null	null	no	no	null	null
client1589535733441	24	male	castiglioneDAdda	castiglioneDAdda	other	operaio	1	0	1	0	1	castiglione d'adda codogno	no	null	null	0	0	0	1	0	0	null	no	null	no	0	null	0	1	0	0	1	0	184	68	no	no	no	null	no	null	null	null	null	null	no	yes	37.5	2020-02-21 00:00:00
client1589536130183	54	male	castiglioneDAdda	castiglioneDAdda	other	Agricoltore	1	0	0	0	0	null	no	null	null	0	0	0	1	0	0	null	no	null	no	0	null	0	1	0	0	1	0	174	86	no	no	yes	2020-02-02 00:00:00	no	null	null	null	null	null	no	no	null	null
client1589535930451	58	female	castiglioneDAdda	castiglioneDAdda	other	casalinga	0	0	0	1	0	casa di riposo di Castiglione	no	null	null	0	0	0	1	0	0	null	no	null	no	0	null	0	1	0	0	1	0	170	70	no	null	no	null	no	null	null	null	null	null	no	yes	37.2	2020-03-01 00:00:00
client1589535867390	54	female	castiglioneDAdda	castiglioneDAdda	castiglioneDAdda	casalinga	1	0	0	0	0	castiglione d'adda	yes	2000	12	0	0	0	1	0	0	null	yes	tiroidite autoimmune	no	0	null	0	1	0	0	1	0	167	56	no	no	yes	null	no	null	null	null	null	null	no	yes	38.3	2020-02-28 00:00:00
client1589535361209	30	male	castiglioneDAdda	castiglioneDAdda	other	Ingegnere informatico	0	1	0	0	0	null	no	null	null	0	0	0	1	0	0	null	no	null	no	0	null	0	1	0	0	1	0	180	75	no	no	no	null	no	null	null	null	yes	null	no	yes	null	null
client1589535755502	62	male	castiglioneDAdda	castiglioneDAdda	castiglioneDAdda	commerciante	1	0	0	0	1	null	no	null	null	0	0	0	0	0	1	null	no	null	no	0	null	0	1	0	0	1	0	172	95	no	no	yes	2020-02-29 00:00:00	yes	positive	yes	no	yes	yes	yes	yes	38	2020-02-27 00:00:00
client1589535326893	85	female	castiglioneDAdda	castiglioneDAdda	castiglioneDAdda	Pensionata	0	0	0	1	0	Chiesa	no	null	null	0	1	0	0	0	1	null	no	null	no	0	null	0	1	0	0	1	0	170	68	yes	yes	no	null	no	null	null	null	null	null	no	yes	38	2020-02-23 00:00:00
client1589535494516	74	female	castiglioneDAdda	castiglioneDAdda	castiglioneDAdda	pensionata	1	0	0	0	0	castiglione d'adda	no	null	null	0	0	0	0	0	1	null	no	null	no	1	null	0	0	0	0	1	0	167	100	yes	yes	no	null	no	null	null	null	null	null	no	no	null	null
client1589536657401	77	male	castiglioneDAdda	castiglioneDAdda	castiglioneDAdda	pensionato	0	1	0	0	0	null	no	null	null	0	1	0	0	0	1	null	no	null	no	0	null	0	1	0	0	1	0	172	77	yes	yes	yes	2020-03-01 00:00:00	no	null	null	null	null	null	no	no	null	null
client1589535769687	71	female	castiglioneDAdda	castiglioneDAdda	castiglioneDAdda	pensionata	0	1	0	0	0	null	no	null	null	0	0	0	1	0	0	null	no	null	no	0	null	0	1	0	0	1	0	150	50	yes	no	no	null	no	null	null	null	null	null	no	no	null	null
client1589535813713	73	female	castiglioneDAdda	castiglioneDAdda	other	pensionata	1	0	0	0	1	soggiorno ad Alassio	no	null	null	0	0	1	0	0	1	null	yes	ernie discali e artrosi	no	0	null	0	1	0	1	0	0	155	53	yes	null	yes	2020-02-11 00:00:00	no	null	null	null	null	null	no	no	null	null
client1589535491467	75	male	castiglioneDAdda	castiglioneDAdda	castiglioneDAdda	pensionato	1	0	0	0	0	meeting	no	null	null	0	0	1	0	0	1	Infarto aorta addominale	yes	artrite reumatoide	no	0	null	0	1	0	0	0	1	175	79	no	no	no	null	no	null	null	null	null	null	no	yes	null	null
client1589535759702	55	male	castiglioneDAdda	castiglioneDAdda	other	Impiegato	1	0	0	0	0	null	no	null	null	0	0	0	1	0	0	null	no	null	no	0	null	0	1	0	0	1	0	175	66	no	null	no	null	no	null	null	null	null	null	no	no	null	null
client1589536232037	73	female	castiglioneDAdda	castiglioneDAdda	other	pensionata	0	1	0	0	0	null	no	null	null	0	0	0	0	0	1	null	no	null	no	0	null	0	1	0	0	0	1	155	66	yes	yes	yes	2020-03-01 00:00:00	no	null	null	null	null	null	no	yes	37	2020-02-20 00:00:00
client1589536061602	50	female	castiglioneDAdda	castiglioneDAdda	castiglioneDAdda	badante	0	1	0	0	0	null	no	null	null	0	0	0	1	0	0	null	no	null	no	0	null	0	1	0	0	1	0	165	55	no	no	no	null	no	null	null	null	null	null	no	no	null	null
client1589536126850	34	female	castiglioneDAdda	other	other	Operaia	1	0	0	0	1	Meletti piacenza, guardamiglio, ospedaletto lodigiano	yes	2000	10	0	0	0	1	0	0	null	no	null	no	0	null	0	1	0	0	1	0	164	80	no	null	no	null	no	null	null	null	null	null	no	no	null	null
client1589535697708	84	female	castiglioneDAdda	castiglioneDAdda	castiglioneDAdda	pensionata	1	0	0	0	0	castiglione d'adda alassio	no	null	null	0	1	0	0	0	1	null	yes	artrite reumatoide	no	0	null	0	1	0	0	1	0	160	64	yes	yes	yes	null	yes	positive	null	null	null	null	no	no	null	null
client1589537067295	51	male	castiglioneDAdda	castiglioneDAdda	other	operatore chimico	1	0	1	0	1	sky line tennis e palestra kinesy	no	null	null	0	0	0	1	0	0	null	no	null	no	0	null	0	1	0	0	1	0	187	92	no	null	no	null	no	null	null	null	null	null	no	yes	38.1	2020-02-02 00:00:00
client1589535879846	31	female	castiglioneDAdda	castiglioneDAdda	other	barista	1	0	0	0	0	codogno lodi castiglione d'adda	yes	2010	10	0	0	0	1	0	0	null	no	null	no	0	null	0	1	0	0	1	0	160	51	yes	no	yes	null	no	null	null	null	null	null	no	no	null	null
client1589535277067	70	female	castiglioneDAdda	castiglioneDAdda	castiglioneDAdda	pensionata	0	1	0	0	0	null	no	null	null	0	0	0	0	0	1	null	no	null	yes	0	null	0	1	0	0	1	0	163	68	yes	yes	no	null	no	null	null	null	null	null	no	no	null	null
client1589535280632	45	female	castiglioneDAdda	castiglioneDAdda	castiglioneDAdda	impiegata	1	0	1	0	1	castiglione d'adda codogno casalpusterlengo	no	null	null	0	0	0	1	0	0	null	no	null	no	0	null	0	1	0	0	1	0	167	50	no	no	no	null	no	null	null	null	null	null	no	no	null	null
client1589535293154	57	male	castiglioneDAdda	castiglioneDAdda	castiglioneDAdda	disoccupato	1	0	0	0	1	null	no	null	null	0	0	0	1	0	0	null	no	null	no	0	null	0	1	0	0	1	0	171	75	no	no	no	null	no	null	null	null	null	null	no	yes	37.2	2020-01-10 00:00:00
client1589535294637	51	female	castiglioneDAdda	castiglioneDAdda	other	impiegata	1	0	0	0	1	Milano Castiglione d'Adda e Paesi limitrofi	no	null	null	0	0	0	1	0	0	null	no	null	no	0	null	0	1	0	0	1	0	165	60	no	no	yes	2020-02-20 00:00:00	no	null	null	null	null	null	no	no	null	null
client1589535299694	52	male	castiglioneDAdda	castiglioneDAdda	other	operaio	1	0	0	0	1	Castiglione d'Adda e paesi limitrofi	no	null	null	0	0	0	1	0	0	null	no	null	no	0	null	0	1	0	0	1	0	176	78	no	no	yes	2020-01-15 00:00:00	yes	negative	null	null	null	null	no	no	null	null
client1589535314857	15	male	castiglioneDAdda	castiglioneDAdda	other	studente	0	0	1	0	0	oratorio	no	null	null	0	0	0	1	0	0	null	no	null	no	0	null	0	1	0	0	1	0	160	57	no	null	no	null	no	null	null	null	null	null	no	no	null	null
client1589535315229	18	male	castiglioneDAdda	castiglioneDAdda	other	studente	1	0	0	0	1	crema	no	null	null	0	0	0	1	0	0	null	yes	osteogenesi imperfetta	no	0	null	0	1	0	0	1	0	167	56	no	no	no	null	no	null	null	null	null	null	no	no	null	null
client1589535315532	48	male	castiglioneDAdda	castiglioneDAdda	other	impresa edile	0	1	0	0	0	null	no	null	null	0	0	0	1	0	0	null	no	null	no	0	null	0	1	0	0	1	0	168	72	no	no	no	null	yes	negative	null	null	null	null	no	yes	38.5	2020-02-08 00:00:00
client1589535357147	74	female	castiglioneDAdda	castiglioneDAdda	castiglioneDAdda	CASALINGA	0	1	0	0	0	null	no	null	null	0	0	0	1	0	0	null	yes	reumatismi	no	0	null	0	1	0	0	0	1	160	48	yes	yes	no	null	no	null	null	null	null	null	no	no	null	null
client1589535361443	64	male	castiglioneDAdda	castiglioneDAdda	other	autofficina	0	1	0	0	0	null	no	null	null	0	0	0	0	0	1	null	no	null	yes	0	null	0	1	0	0	1	0	175	80	no	no	no	null	no	null	null	null	null	null	no	no	null	null
client1589535379123	66	male	castiglioneDAdda	castiglioneDAdda	castiglioneDAdda	Pensionato	0	1	0	0	0	null	no	null	null	0	0	0	0	0	1	null	no	null	no	0	null	0	1	0	0	1	0	170	70	yes	yes	yes	null	no	null	null	null	null	null	no	no	null	null
client1589535399544	31	male	castiglioneDAdda	castiglioneDAdda	other	metalmeccanico	1	0	0	0	1	cremona codogno castiglione d'adda	no	null	null	0	0	0	1	0	0	null	no	null	no	0	null	0	1	0	0	1	0	175	81	no	no	yes	null	yes	negative	null	null	null	null	no	yes	38.5	2020-02-12 00:00:00
client1589535426338	76	female	castiglioneDAdda	castiglioneDAdda	castiglioneDAdda	Pensionata	0	1	0	0	0	null	no	null	null	0	0	0	0	0	1	null	no	null	no	0	null	0	1	0	0	0	1	154	63	yes	no	no	null	no	null	null	null	null	null	no	no	null	null
client1589535440094	57	female	castiglioneDAdda	castiglioneDAdda	castiglioneDAdda	titolare di attività commerciale	0	0	0	0	1	castiglione d'adda	no	null	null	0	0	0	1	0	0	null	no	null	no	0	null	0	1	0	0	1	0	155	63	no	no	no	null	no	null	null	null	null	null	no	no	null	null
client1589535441881	82	female	castiglioneDAdda	castiglioneDAdda	castiglioneDAdda	pensionata	0	1	0	0	0	null	no	null	null	0	1	0	0	0	0	null	yes	rettocolite ulcerosa	no	0	null	0	1	0	0	1	0	162	36	yes	yes	no	null	no	null	null	null	null	null	no	no	null	null
client1589535446746	78	female	castiglioneDAdda	castiglioneDAdda	castiglioneDAdda	pensionata	0	1	0	0	0	null	no	null	null	0	0	1	0	0	1	null	no	null	no	0	null	0	1	0	1	0	0	160	75	yes	yes	no	null	no	null	null	null	null	null	no	no	null	null
client1589535460146	50	female	castiglioneDAdda	castiglioneDAdda	other	Casa di riposo, OSS	0	1	0	0	0	null	yes	2000	4	0	0	0	1	0	0	null	yes	Fibromialgia	no	0	null	0	1	0	0	1	0	171	69	yes	no	no	null	yes	negative	null	null	null	null	no	yes	38	2020-02-03 00:00:00
client1589535476407	82	male	castiglioneDAdda	castiglioneDAdda	castiglioneDAdda	pensionato	0	1	0	0	0	null	no	null	null	0	0	0	0	0	1	null	no	null	no	0	null	0	1	0	0	1	0	164	85	yes	yes	no	null	no	null	null	null	null	null	no	no	null	null
client1589535489711	38	male	castiglioneDAdda	castiglioneDAdda	other	impiegato	1	0	0	0	1	castiglione d'adda codogno campiglio	no	null	null	0	0	0	1	0	0	null	no	null	no	0	null	0	1	0	0	1	0	188	80	no	no	yes	null	no	null	null	null	null	null	no	no	null	null
client1589535490035	44	male	castiglioneDAdda	castiglioneDAdda	other	magazziniere	1	0	1	0	0	null	yes	null	25	0	0	0	1	0	0	null	no	null	no	0	null	0	1	0	0	1	0	178	70	no	null	no	null	no	null	null	null	null	null	no	no	null	null
client1589535532942	56	female	castiglioneDAdda	castiglioneDAdda	castiglioneDAdda	Casalinga	0	1	0	0	0	null	no	null	null	0	0	0	1	0	0	null	no	null	no	0	null	0	1	0	0	1	0	168	65	no	null	no	null	no	null	null	null	null	null	no	yes	37.8	2020-02-17 00:00:00
client1589535558946	23	male	castiglioneDAdda	castiglioneDAdda	other	Perito elettronico	0	0	0	0	1	null	no	null	null	0	0	0	1	0	0	null	no	null	no	0	null	0	1	0	0	1	0	170	63	no	null	no	null	no	null	null	null	null	null	no	no	null	null
client1589535559757	57	male	castiglioneDAdda	castiglioneDAdda	other	Operaio	0	1	0	0	0	null	no	null	null	0	0	0	1	0	0	null	no	null	no	0	null	0	1	0	0	1	0	170	75	no	null	no	null	yes	negative	null	null	null	null	no	no	null	null
client1589535568432	45	female	castiglioneDAdda	castiglioneDAdda	other	casalinga	0	1	0	0	0	null	no	null	null	0	0	0	0	0	1	null	no	null	no	0	null	0	1	0	0	0	1	149	78	no	null	no	null	no	null	null	null	null	null	no	no	null	null
client1589535574806	71	female	castiglioneDAdda	castiglioneDAdda	castiglioneDAdda	pensionata	0	0	0	0	1	castiglione d'adda	no	null	null	0	0	1	0	0	0	null	no	null	yes	0	null	0	1	0	0	1	0	160	55	no	no	no	null	no	null	null	null	null	null	no	no	null	null
client1589535612042	21	male	castiglioneDAdda	castiglioneDAdda	other	studente	1	0	0	0	1	Castiglione d'Adda Codogno Piacenza	no	null	null	0	0	0	1	0	0	null	no	null	no	0	null	0	1	0	0	1	0	180	77	no	no	no	null	no	null	null	null	null	null	no	no	37.3	2020-02-15 00:00:00
client1589535614553	54	male	castiglioneDAdda	castiglioneDAdda	castiglioneDAdda	architetto	1	0	0	0	1	castiglione d'adda terranova dei passerini	no	null	null	0	0	0	0	0	1	null	no	null	no	0	null	0	1	0	0	1	0	178	70	no	no	yes	null	yes	negative	null	null	null	null	no	no	null	null
client1589535620091	24	female	castiglioneDAdda	castiglioneDAdda	castiglioneDAdda	Progettazione interni	1	0	0	0	0	Caffè Alfieri,	no	null	null	0	0	0	1	0	0	null	no	null	no	0	null	0	1	0	0	1	0	172	54	no	null	yes	2020-02-21 00:00:00	no	null	null	null	null	null	no	yes	37.6	2020-03-10 00:00:00
client1589535640830	52	female	castiglioneDAdda	castiglioneDAdda	castiglioneDAdda	insegnante in aspettativa	0	0	0	0	1	Codogno Castiglione d'Adda	no	null	null	0	0	0	1	0	0	null	no	null	no	0	null	0	1	0	0	1	0	166	55	no	no	yes	2020-02-21 00:00:00	no	null	null	null	null	null	no	no	null	null
client1589535662606	57	female	castiglioneDAdda	castiglioneDAdda	other	casalinga	1	0	0	0	0	null	no	null	null	0	0	0	1	0	0	null	no	null	no	0	null	0	1	0	0	1	0	155	66	no	null	no	null	no	null	null	null	null	null	no	no	null	null
client1589535675579	57	male	castiglioneDAdda	castiglioneDAdda	other	impiegato	0	1	0	0	0	null	no	null	null	0	0	0	1	0	0	null	no	null	no	0	null	0	1	0	0	1	0	170	80	no	no	no	null	no	null	null	null	null	null	no	yes	39.5	2020-02-10 00:00:00
client1589535691747	80	female	castiglioneDAdda	castiglioneDAdda	castiglioneDAdda	pensionata	0	1	0	0	0	null	no	null	null	0	0	0	1	0	0	null	yes	artrosi reumatoide	no	0	null	0	1	0	0	1	0	155	67	yes	yes	no	null	no	null	null	null	null	null	no	no	null	null
client1589535701196	71	female	castiglioneDAdda	castiglioneDAdda	other	pensionata	1	0	0	0	0	Bar a Lodi	no	null	null	0	0	0	0	0	1	null	no	null	no	0	null	0	1	0	0	1	0	155	40	no	null	no	null	no	null	null	null	null	null	no	no	null	null
client1589535706741	86	female	castiglioneDAdda	castiglioneDAdda	castiglioneDAdda	Pensionata	0	1	0	0	0	null	no	null	null	0	0	0	0	0	1	null	no	null	no	0	null	0	1	0	0	1	0	150	85	yes	yes	no	null	no	null	null	null	null	null	no	no	null	null
client1589535724945	55	male	castiglioneDAdda	castiglioneDAdda	castiglioneDAdda	parrucchiere	0	1	0	0	0	null	no	null	null	0	0	0	0	1	0	null	no	null	no	0	null	0	1	0	0	1	0	165	59	yes	yes	yes	null	no	null	null	null	null	null	no	no	null	null
client1589535732783	27	male	castiglioneDAdda	castiglioneDAdda	other	carrozziere	1	0	0	0	1	null	yes	null	20	0	0	0	1	0	0	null	no	null	no	0	null	0	1	0	0	1	0	172	64	no	null	no	null	no	null	null	null	null	null	no	no	null	null
client1589535734490	59	female	castiglioneDAdda	castiglioneDAdda	other	Impiegata	0	1	0	0	0	null	no	null	null	0	0	0	1	0	0	null	no	null	no	0	null	0	1	0	0	1	0	160	77	yes	no	no	null	no	null	null	null	null	null	no	no	null	null
client1589535758144	69	male	castiglioneDAdda	castiglioneDAdda	castiglioneDAdda	pensionato	1	0	0	0	1	castiglione d'adda piacenza cremona casalpusterlengo	no	null	null	0	0	0	1	0	0	null	yes	artrite reumatoide	no	0	null	0	1	0	0	1	0	170	54	no	no	yes	null	no	null	null	null	null	null	no	no	null	null
client1589535776041	38	male	castiglioneDAdda	castiglioneDAdda	other	tecnico informatico	0	0	0	0	1	san colombano	yes	null	6	0	0	0	1	0	0	null	no	null	no	0	null	0	1	0	0	1	0	184	81	no	no	no	null	no	null	null	null	null	null	no	no	null	null
client1589535805824	55	female	castiglioneDAdda	castiglioneDAdda	other	impresa di pulizie	1	0	0	0	0	casalpusterlengo	no	null	null	0	0	0	1	0	0	null	no	null	no	0	null	0	1	0	0	1	0	165	69	no	no	no	null	no	null	null	null	null	null	no	no	null	null
client1589535823062	42	male	castiglioneDAdda	castiglioneDAdda	other	banca	1	0	1	0	0	Piscina Casalpusterlengo e bar a Maleo	no	null	null	0	0	0	1	0	0	null	no	null	no	0	null	0	1	0	0	1	0	170	69	no	null	yes	2020-04-15 00:00:00	no	null	null	null	null	null	no	no	null	null
client1589535831926	60	male	castiglioneDAdda	castiglioneDAdda	other	artigiano	0	1	0	0	0	null	no	null	null	0	0	0	1	0	0	null	no	null	no	0	null	0	1	0	0	1	0	170	68	no	no	no	null	no	null	null	null	null	null	no	no	null	null
client1589535839261	45	female	castiglioneDAdda	castiglioneDAdda	other	Bancaria	1	0	1	1	1	null	no	null	null	0	0	0	1	0	0	null	no	null	no	0	null	0	1	0	0	1	0	155	50	no	null	no	null	no	null	null	null	null	null	no	no	null	null
client1589535841472	34	male	castiglioneDAdda	castiglioneDAdda	other	Commercialista	1	0	0	0	1	Teo Bar, bar Codogno, cornali, TERMINAL 1, Mr Pepper's	no	null	null	0	0	0	1	0	0	null	no	null	no	0	null	0	1	0	0	1	0	183	80	no	null	no	null	no	null	null	null	null	null	no	no	null	null
client1589535841857	14	male	castiglioneDAdda	castiglioneDAdda	castiglioneDAdda	Studente	0	0	0	1	0	Oratorio	no	null	null	0	0	0	1	0	0	null	no	null	no	0	null	0	1	0	0	1	0	170	43	no	null	no	null	no	null	null	null	null	null	no	no	null	null
client1589535842684	21	male	castiglioneDAdda	castiglioneDAdda	castiglioneDAdda	disoccupato	1	0	0	0	1	Castiglione d'Adda e paesi limitrofi	yes	2017	6	0	0	0	1	0	0	null	no	null	no	0	null	0	1	0	0	1	0	185	80	no	no	no	null	yes	negative	null	null	null	null	no	no	null	null
client1589535845024	18	female	castiglioneDAdda	castiglioneDAdda	other	studentessa	1	0	0	0	1	Castiglione dell' Adda Milano Casalpusterlengo	no	null	null	0	0	0	1	0	0	null	no	null	no	0	null	0	1	0	0	1	0	161	41	no	no	no	null	no	null	null	null	null	null	no	no	null	null
client1589535846685	68	female	castiglioneDAdda	castiglioneDAdda	castiglioneDAdda	casalinga	1	0	0	0	1	castiglione d'adda codogno	no	null	null	0	0	0	1	0	0	null	no	null	yes	0	null	0	1	0	0	1	0	158	65	no	no	yes	null	no	null	null	null	null	null	no	no	null	null
client1589535855325	18	male	castiglioneDAdda	castiglioneDAdda	other	studente	1	0	0	0	1	null	no	null	null	0	0	0	1	0	0	null	no	null	no	1	null	0	0	0	0	1	0	193	70	no	null	yes	2020-02-20 00:00:00	no	null	null	null	null	null	no	yes	39.5	2020-01-26 00:00:00
client1589535855797	71	male	castiglioneDAdda	castiglioneDAdda	other	pensione	0	1	0	0	0	null	no	null	null	0	0	0	0	0	1	null	no	null	no	0	null	0	1	0	0	0	1	170	69	yes	yes	no	null	no	null	null	null	null	null	no	no	null	null
client1589535862046	81	female	castiglioneDAdda	castiglioneDAdda	castiglioneDAdda	Pensionata	0	1	0	0	0	null	no	null	null	0	0	0	1	0	0	null	no	null	no	0	null	0	1	0	0	1	0	160	67	yes	yes	no	null	no	null	null	null	null	null	no	no	null	null
client1589535863787	21	male	castiglioneDAdda	castiglioneDAdda	other	studente	1	0	1	0	1	null	no	null	null	0	0	0	1	0	0	null	no	null	no	0	null	0	1	0	0	1	0	185	70	no	null	no	null	yes	positive	no	no	yes	no	yes	no	null	null
client1589535867063	13	female	castiglioneDAdda	castiglioneDAdda	castiglioneDAdda	studentessa	0	0	0	0	1	oratorio e McDonald's	no	null	null	0	0	0	1	0	0	null	no	null	no	0	null	0	1	0	0	1	0	160	42	no	null	yes	null	no	null	null	null	null	null	no	no	null	null
client1589535880524	19	male	castiglioneDAdda	castiglioneDAdda	other	studente	1	0	0	0	1	Castiglione D'adda	yes	2016	10	0	0	0	1	0	0	null	no	null	no	0	null	0	1	0	0	1	0	170	65	no	no	no	null	no	null	null	null	null	null	no	no	null	null
client1589535880756	66	male	castiglioneDAdda	castiglioneDAdda	castiglioneDAdda	pensionato	1	0	1	0	1	null	yes	1980	4	0	0	1	0	0	0	ictus ischemico carotideo	no	null	no	0	null	0	1	0	0	1	0	160	55	yes	yes	no	null	no	null	null	null	null	null	no	no	null	null
client1589535888299	28	female	castiglioneDAdda	castiglioneDAdda	other	metalmeccanico	1	0	1	0	1	null	yes	null	4	0	0	0	1	0	0	null	no	null	no	1	null	0	0	0	0	1	0	160	54	no	null	no	null	no	null	null	null	null	null	no	no	null	null
client1589535907909	73	female	castiglioneDAdda	castiglioneDAdda	castiglioneDAdda	pensionata	0	1	0	0	0	null	no	null	null	0	0	0	0	0	1	null	no	null	no	0	null	0	1	0	0	1	0	170	63	yes	yes	no	null	no	null	null	null	null	null	no	no	null	null
client1589535913873	40	female	castiglioneDAdda	castiglioneDAdda	castiglioneDAdda	impiegata	0	1	0	0	0	null	no	null	null	0	0	0	1	0	0	null	no	null	no	0	null	0	1	0	0	1	0	173	57	no	no	yes	2020-02-20 00:00:00	no	null	null	null	null	null	no	no	null	null
client1589535937533	27	male	castiglioneDAdda	castiglioneDAdda	other	architetto	1	0	1	0	1	null	no	null	null	0	0	0	1	0	0	null	no	null	no	0	null	0	1	0	0	1	0	175	78	no	null	no	null	no	null	null	null	null	null	no	no	null	null
client1589535945089	66	male	castiglioneDAdda	castiglioneDAdda	castiglioneDAdda	Pensionato	1	0	0	0	0	Bertonico	yes	1980	10	0	1	0	0	0	0	null	no	null	no	0	null	0	1	0	0	1	0	175	96	no	null	no	null	no	null	null	null	null	null	no	no	null	null
client1589535970183	55	female	castiglioneDAdda	castiglioneDAdda	other	docente	1	0	0	0	1	casalpusterlengo castiglione	yes	null	10	0	0	0	0	0	1	null	no	null	no	0	null	0	1	0	0	1	0	155	40	yes	yes	no	null	no	null	null	null	null	null	no	no	null	null
client1589535978852	77	female	castiglioneDAdda	castiglioneDAdda	castiglioneDAdda	pensionata	0	1	0	0	0	null	no	null	null	0	0	0	1	0	0	null	no	null	no	0	null	0	1	0	0	1	0	148	54	no	no	no	null	no	null	null	null	null	null	no	no	null	null
client1589535984102	63	male	castiglioneDAdda	castiglioneDAdda	castiglioneDAdda	pensionato	1	0	0	0	0	castiglione d'adda	yes	null	7	0	0	0	1	0	0	null	no	null	no	0	null	0	1	0	0	1	0	173	74	no	no	no	null	no	null	null	null	null	null	no	no	null	null
client1589535984857	33	male	castiglioneDAdda	castiglioneDAdda	other	impresa di pulizie	1	0	0	0	0	castiglione d'adda	no	null	null	0	0	0	1	0	0	null	no	null	no	0	null	0	1	0	0	1	0	185	75	yes	no	no	null	no	null	null	null	null	null	no	yes	38	2020-02-12 00:00:00
client1589535998475	60	male	castiglioneDAdda	castiglioneDAdda	castiglioneDAdda	'-	0	1	0	0	0	null	no	null	null	0	0	0	0	0	1	null	no	null	yes	0	null	0	1	0	0	1	0	165	61	yes	no	no	null	no	null	null	null	null	null	no	no	null	null
client1589535999025	51	female	castiglioneDAdda	castiglioneDAdda	castiglioneDAdda	commessa in negozio di alimentari	0	1	0	0	0	null	no	null	null	0	0	1	0	0	0	miocardia	no	null	no	0	esiti di radioterapia	1	0	0	1	0	0	160	57	no	no	yes	null	no	null	null	null	null	null	no	no	null	null
client1589536010048	52	female	castiglioneDAdda	castiglioneDAdda	castiglioneDAdda	barista	1	0	0	0	0	castiglione d'adda	yes	null	15	0	0	0	1	0	0	null	no	null	no	0	null	0	1	0	0	1	0	159	57	no	no	no	null	no	null	null	null	null	null	no	no	null	null
client1589536017796	69	male	castiglioneDAdda	castiglioneDAdda	castiglioneDAdda	pensionato	1	0	0	0	1	Castiglione d'Adda	no	null	null	0	0	0	0	0	1	null	no	null	no	0	null	0	1	0	0	1	0	176	96	yes	yes	no	2020-02-20 00:00:00	no	null	null	null	null	null	no	yes	38	2020-01-13 00:00:00
client1589536023931	73	female	castiglioneDAdda	castiglioneDAdda	castiglioneDAdda	Casalinga	1	0	0	0	0	Le Macine	no	null	null	0	0	0	0	1	1	3 bypass, carotide	no	null	no	0	null	0	1	0	0	1	0	160	59	yes	yes	no	null	no	null	null	null	null	null	no	no	null	null
client1589536036100	57	male	castiglioneDAdda	castiglioneDAdda	other	impiegato responsabile di produzione	0	0	0	1	0	centro parrocchiale oratorio ristoranti Castiglione d'Adda e paesi limitrofi	no	null	null	0	0	0	1	0	0	null	no	null	no	0	null	0	1	0	0	1	0	160	73	no	no	no	null	no	null	null	null	null	null	no	no	null	null
client1589536036530	22	female	castiglioneDAdda	castiglioneDAdda	other	impiegata amministrativa	0	0	1	0	1	codogno	no	null	null	0	0	0	1	0	0	null	no	null	no	0	null	0	1	0	0	1	0	160	59	no	no	no	null	no	null	null	null	null	null	no	yes	38	2020-02-22 00:00:00
client1589536045055	68	female	castiglioneDAdda	castiglioneDAdda	castiglioneDAdda	pensionato	0	0	0	0	1	Codogno Castiglione d'Adda	no	null	null	0	0	0	1	0	0	null	yes	operazione chirurgica all' anca	no	0	null	0	1	0	0	1	0	155	52	yes	yes	no	null	no	null	null	null	null	null	no	no	null	null
client1589536074771	54	female	castiglioneDAdda	castiglioneDAdda	other	impiegata	1	0	1	0	0	san donato casalpusterlengo	no	null	null	0	0	0	1	0	0	null	no	null	no	0	null	0	1	0	0	1	0	162	60	yes	yes	no	null	no	null	null	null	null	null	no	no	null	null
client1589536102202	69	male	castiglioneDAdda	castiglioneDAdda	castiglioneDAdda	pensionato	1	0	0	0	0	null	no	null	null	0	0	0	0	1	1	null	no	null	no	0	null	0	1	0	0	1	0	168	72	yes	yes	yes	2020-02-25 00:00:00	no	negative	null	null	null	null	no	no	null	null
client1589536102594	45	male	castiglioneDAdda	castiglioneDAdda	other	impiegato	1	0	0	0	1	ristornati	no	null	null	0	0	0	1	0	0	null	no	null	no	0	null	0	1	0	0	1	0	180	81	no	null	no	null	yes	negative	null	null	yes	null	no	yes	38.5	2020-01-30 00:00:00
client1589536112557	50	male	castiglioneDAdda	castiglioneDAdda	other	chimico	0	1	0	0	0	null	no	null	null	0	0	0	1	0	0	null	no	null	no	0	null	0	1	0	0	1	0	165	60	no	no	no	null	no	null	null	null	null	null	no	yes	37.5	2020-01-07 00:00:00
client1589536116692	47	male	castiglioneDAdda	castiglioneDAdda	castiglioneDAdda	Operaio	1	0	0	0	0	Bar di Castiglione d'Adda	yes	1993	10	0	0	0	1	0	0	null	no	null	no	0	null	0	1	0	0	1	0	183	70	no	null	yes	2020-02-21 00:00:00	no	null	null	null	null	null	no	no	null	null
client1589536117985	78	male	castiglioneDAdda	castiglioneDAdda	castiglioneDAdda	pensionato	0	1	0	0	0	null	no	null	null	0	0	0	0	0	1	null	no	null	no	0	null	0	1	0	0	0	1	170	80	yes	yes	no	null	no	null	null	null	null	null	no	no	null	null
client1589536121544	71	female	castiglioneDAdda	castiglioneDAdda	castiglioneDAdda	casalinga	0	0	0	0	1	Castiglione D'Adda	no	null	null	0	0	0	0	0	1	null	no	null	no	0	null	0	1	0	0	1	0	165	75	no	no	no	null	no	null	null	null	null	null	no	yes	38	2020-02-10 00:00:00
client1589536122162	20	male	castiglioneDAdda	castiglioneDAdda	other	studente	1	0	0	0	1	castiglione codogno casalpusterlengo	yes	null	15	0	0	0	1	0	0	null	no	null	no	1	null	0	0	0	0	1	0	184	82	yes	yes	no	null	no	null	null	null	null	null	no	yes	38.5	2020-02-05 00:00:00
client1589536123273	76	female	castiglioneDAdda	castiglioneDAdda	castiglioneDAdda	casalinga	1	0	0	0	0	codogno crema	no	null	null	0	0	0	1	0	0	null	no	null	no	0	null	0	1	0	0	0	1	160	60	yes	yes	no	null	no	null	null	null	null	null	no	no	null	null
client1589536142127	34	male	castiglioneDAdda	castiglioneDAdda	other	operaio	1	0	0	0	1	Codogno Praga	yes	2002	10	0	0	0	1	0	0	null	no	null	no	0	null	0	1	0	0	1	0	187	82	no	no	no	null	no	null	null	null	null	null	no	yes	null	2020-03-05 00:00:00
client1589536154360	60	male	castiglioneDAdda	castiglioneDAdda	castiglioneDAdda	idraulico	1	0	0	0	0	codogno	no	null	null	0	0	0	1	0	0	null	no	null	no	0	null	0	1	0	0	1	0	174	75	no	no	no	null	no	null	null	null	null	null	no	no	null	null
client1589536154586	21	female	castiglioneDAdda	castiglioneDAdda	other	estetista	1	0	0	0	1	Codogno Crema Piacenza	no	null	null	0	0	0	1	0	0	null	no	null	no	0	null	0	1	0	0	1	0	165	61	no	no	no	null	no	null	null	null	null	null	no	no	null	null
client1589536163529	51	male	castiglioneDAdda	castiglioneDAdda	other	Manutentore	1	0	0	0	0	Meeting	yes	1990	20	0	0	0	1	0	0	null	no	null	no	0	null	0	1	0	0	1	0	164	95	no	null	no	null	no	null	null	null	null	null	no	no	null	null
client1589536164752	64	female	castiglioneDAdda	castiglioneDAdda	castiglioneDAdda	casalinga	0	0	0	0	1	Castiglione dell'Adda	no	null	null	0	0	0	1	0	0	fibrillazione	yes	artritre reumatoide	no	0	null	0	1	0	0	1	0	165	54	no	no	no	null	no	null	null	null	null	null	no	no	null	null
client1589536164970	62	male	castiglioneDAdda	castiglioneDAdda	other	portalettere	0	1	0	0	0	null	no	null	null	0	0	0	1	0	0	null	no	null	no	0	null	0	1	0	0	1	0	160	74	no	no	no	null	no	null	null	null	null	null	no	no	null	null
client1589536165174	27	male	castiglioneDAdda	other	other	dottorato in fisica	1	0	0	0	1	milano	no	null	null	0	0	0	1	0	0	null	no	null	no	0	null	0	1	0	0	1	0	173	70	no	no	no	null	no	null	null	null	null	null	no	no	null	null
client1589536176480	71	male	castiglioneDAdda	castiglioneDAdda	castiglioneDAdda	pensionato	0	1	0	0	0	null	no	null	null	0	0	0	0	0	1	null	no	null	no	0	null	0	1	0	0	1	0	183	90	no	no	no	null	no	null	null	null	null	null	no	no	null	null
client1589536177649	63	female	castiglioneDAdda	castiglioneDAdda	castiglioneDAdda	casalinga	1	0	0	0	0	maleo pizzighettone	no	null	null	0	0	0	1	0	0	null	no	null	no	0	null	0	1	0	0	1	0	160	59	no	no	no	null	no	null	null	null	null	null	no	no	null	null
client1589536280195	79	male	castiglioneDAdda	castiglioneDAdda	castiglioneDAdda	pensionato	0	1	0	0	0	null	yes	null	15	0	0	0	1	0	0	null	no	null	no	0	null	0	1	0	0	1	0	170	63	yes	yes	no	null	no	null	null	null	null	null	no	no	null	null
client1589536292459	67	male	castiglioneDAdda	castiglioneDAdda	castiglioneDAdda	pensionato	0	1	0	0	0	null	no	null	null	0	0	0	1	0	0	null	no	null	no	0	null	0	1	0	0	1	0	180	121	yes	yes	no	null	no	null	null	null	null	null	no	no	null	null
client1589536314802	72	male	castiglioneDAdda	castiglioneDAdda	castiglioneDAdda	pensionato	0	1	0	0	0	null	yes	1960	15	0	0	0	1	0	0	null	no	null	no	0	null	0	1	0	0	1	0	175	85	yes	yes	no	null	no	null	null	null	null	null	no	no	null	null
client1589536373640	84	female	castiglioneDAdda	castiglioneDAdda	castiglioneDAdda	pensionata	1	0	0	0	0	Castiglione dell' Adda	no	null	null	0	0	0	1	0	0	null	no	null	yes	0	null	0	1	0	0	1	0	155	50	yes	yes	yes	2020-02-20 00:00:00	no	null	null	null	null	null	no	no	null	null
client1589536420386	70	female	castiglioneDAdda	castiglioneDAdda	castiglioneDAdda	casalinga	0	1	0	0	0	null	no	null	null	0	0	0	0	0	1	null	no	null	no	0	null	0	1	0	0	1	0	160	60	no	no	no	null	no	null	null	null	null	null	no	no	null	null
client1589536423207	27	male	castiglioneDAdda	castiglioneDAdda	other	programmatore	1	0	0	0	0	castiglione d'adda codogno casalpusterlengo lodi	no	null	null	0	0	0	1	0	0	null	no	null	no	0	null	0	1	0	0	1	0	180	70	no	no	no	null	no	null	null	null	null	null	no	yes	39	2020-02-17 00:00:00
client1589536424027	65	male	castiglioneDAdda	castiglioneDAdda	castiglioneDAdda	Pensionato	0	1	0	0	0	null	no	null	null	0	0	0	0	0	1	null	no	null	yes	0	null	0	1	0	0	1	0	173	82	no	null	no	null	no	null	null	null	null	null	no	no	null	null
client1589536428452	45	male	castiglioneDAdda	castiglioneDAdda	other	impiegato	0	0	1	0	0	casalpusterlengo	no	null	null	0	0	0	1	0	0	null	no	null	no	0	null	0	1	0	0	1	0	178	78	yes	yes	no	null	no	null	null	null	null	null	no	no	null	null
client1589536464353	68	female	castiglioneDAdda	castiglioneDAdda	castiglioneDAdda	pensionata	0	1	0	0	0	null	no	null	null	0	1	0	0	0	1	null	no	null	no	0	null	0	1	0	0	1	0	167	93	yes	yes	no	null	no	null	null	null	null	null	no	no	null	null
client1589536475473	59	female	castiglioneDAdda	castiglioneDAdda	castiglioneDAdda	pulizie	0	0	0	0	1	castiglione dell'Adda	yes	1980	5	0	0	0	1	0	0	null	no	null	no	0	null	0	1	0	0	1	0	158	72	yes	no	no	null	no	null	null	null	null	null	no	no	null	null
client1589536479436	59	male	castiglioneDAdda	castiglioneDAdda	other	operaio specializzato	1	0	0	0	1	null	yes	null	4	0	0	0	1	0	0	null	no	null	no	0	null	0	1	0	0	1	0	160	54	no	null	yes	2020-03-01 00:00:00	no	null	null	null	null	null	no	no	null	null
client1589536506760	62	female	castiglioneDAdda	castiglioneDAdda	castiglioneDAdda	casalinga	0	0	0	0	1	Castiglione d'Adda, Codogno e paesi limitrofi	no	null	null	0	0	0	0	0	1	null	no	null	no	0	null	0	1	0	0	1	0	158	61	no	no	yes	2020-03-18 00:00:00	no	null	null	null	null	null	no	no	null	null
client1589536512750	67	female	castiglioneDAdda	castiglioneDAdda	castiglioneDAdda	Pensionata	0	1	0	0	0	null	no	null	null	0	0	0	1	0	0	null	no	null	no	0	null	0	1	0	0	1	0	151	40	no	null	no	null	no	null	null	null	null	null	no	no	null	null
client1589536534952	62	male	castiglioneDAdda	castiglioneDAdda	castiglioneDAdda	pensionato	0	0	1	0	0	san fiorano	no	null	null	0	0	0	1	0	0	null	no	null	no	0	null	0	1	0	0	1	0	178	85	no	no	no	null	no	null	null	null	null	null	no	no	null	null
client1589536539122	59	female	castiglioneDAdda	castiglioneDAdda	other	impiegata	0	1	0	0	0	null	no	null	null	0	0	0	1	0	0	null	no	null	no	0	null	0	1	0	0	1	0	168	58	no	null	no	null	no	null	null	null	null	null	no	no	null	null
client1589536541168	22	male	castiglioneDAdda	castiglioneDAdda	other	studente	0	1	0	0	0	null	no	null	null	0	0	0	1	0	0	null	no	null	no	0	null	0	1	0	0	1	0	170	65	no	no	no	null	no	null	null	null	null	null	no	no	null	null
client1589536541541	62	male	castiglioneDAdda	castiglioneDAdda	other	Libero professionista	0	1	0	0	0	null	no	null	null	0	0	0	0	0	1	null	no	null	yes	1	null	0	0	1	0	1	0	178	92	yes	no	no	null	no	null	null	null	null	null	no	no	null	null
client1589536560241	55	female	castiglioneDAdda	castiglioneDAdda	other	Insegnante	1	0	0	0	1	Castiglione dì'Adda e paesi limitrofi	no	null	null	0	0	0	1	0	0	null	no	null	no	0	null	0	1	0	0	1	0	165	56	yes	yes	no	null	yes	negative	null	null	null	null	no	no	null	null
client1589536587234	44	female	castiglioneDAdda	other	other	programmatrice	1	0	0	0	1	ristoranti di Crema	yes	null	null	0	0	0	1	0	0	null	no	null	no	0	null	0	1	0	0	1	0	170	69	no	null	no	null	no	null	null	null	null	null	no	yes	38.2	2020-02-21 00:00:00
client1589536619337	35	male	castiglioneDAdda	castiglioneDAdda	other	disoccupato	0	1	0	0	0	null	no	null	null	0	0	0	1	0	0	null	no	null	no	0	null	0	1	0	0	1	0	168	66	no	null	yes	2020-02-12 00:00:00	no	null	null	null	null	null	no	no	null	null
client1589536620100	60	male	castiglioneDAdda	castiglioneDAdda	castiglioneDAdda	operaio	0	1	0	0	0	null	no	null	null	0	0	0	1	0	0	null	no	null	yes	0	null	0	1	0	0	1	0	174	86	yes	yes	yes	null	no	null	null	null	null	null	no	no	null	null
client1589536620446	31	male	castiglioneDAdda	castiglioneDAdda	castiglioneDAdda	operaio	1	0	0	0	0	castiglione d'adda codogno	yes	null	3	0	0	0	1	0	0	null	no	null	no	0	null	0	1	0	0	1	0	175	70	no	no	no	null	no	null	null	null	null	null	no	no	null	null
client1589536668800	21	male	castiglioneDAdda	castiglioneDAdda	other	studente	0	1	0	0	0	null	no	null	null	0	0	0	1	0	0	null	no	null	no	0	null	0	1	0	0	1	0	168	62	yes	no	no	null	no	null	null	null	null	null	no	no	null	null
client1589536669233	55	female	castiglioneDAdda	castiglioneDAdda	other	adotta alle pulizie	1	0	0	0	1	null	no	null	null	0	0	0	1	0	0	null	no	null	no	0	null	0	1	0	0	1	0	159	90	no	null	no	null	no	null	null	null	null	null	no	no	null	null
client1589536770942	54	male	castiglioneDAdda	castiglioneDAdda	other	operaio	1	0	0	0	1	Castiglione d'Adda	no	null	null	0	0	0	1	0	0	null	no	null	no	0	null	0	1	0	0	1	0	175	83	no	no	no	null	no	null	null	null	null	null	no	no	null	null
client1589536771612	25	female	castiglioneDAdda	castiglioneDAdda	castiglioneDAdda	parrucchiera	1	0	0	0	1	castiglione d'adda	yes	null	10	0	0	0	1	0	0	null	no	null	no	1	asma allergica	0	0	0	0	1	0	160	47	no	no	yes	null	no	null	null	null	null	null	no	no	null	null
client1589536791027	38	male	castiglioneDAdda	castiglioneDAdda	other	imprenditore in campo agricolo	1	0	0	0	1	castiglione d'adda codogno camairago	yes	null	30	0	0	0	1	0	0	null	no	null	no	0	null	0	1	0	0	1	0	178	85	no	no	no	null	no	null	null	null	null	null	no	no	null	null
client1589536800672	65	female	castiglioneDAdda	castiglioneDAdda	other	pensionata	1	0	0	0	0	null	no	null	null	0	0	0	0	0	1	null	no	null	yes	0	null	0	1	0	0	1	0	160	89	no	null	no	null	no	null	null	null	null	null	no	no	null	null
client1589536808759	64	female	castiglioneDAdda	castiglioneDAdda	castiglioneDAdda	casalinga	1	0	0	0	0	castiglione d'adda	no	null	null	0	0	0	1	0	0	null	no	null	no	0	null	0	1	0	0	1	0	165	67	no	no	no	null	no	null	null	null	null	null	no	no	null	null
client1589536856519	59	male	castiglioneDAdda	castiglioneDAdda	other	ingeniere informatico	1	0	0	0	1	null	no	null	null	0	0	0	1	0	0	null	no	null	no	0	null	0	1	0	0	1	0	182	94	yes	no	no	null	no	null	null	null	null	null	no	no	null	null
client1589536900290	32	female	castiglioneDAdda	castiglioneDAdda	other	Giocatrice di calcio	1	0	1	0	1	Milano Castiglione d'Adda	yes	2016	3	0	0	0	1	0	0	null	no	null	no	0	null	0	1	0	0	1	0	170	60	no	no	no	null	no	null	null	null	null	null	no	no	null	null
client1589536925864	70	female	castiglioneDAdda	castiglioneDAdda	castiglioneDAdda	pensionata	0	0	0	0	1	san fratello (messina)	no	null	null	0	0	0	0	0	1	null	no	null	no	0	null	0	1	0	0	1	0	156	74	yes	yes	no	null	no	null	null	null	null	null	no	no	null	null
client1589536966397	70	female	castiglioneDAdda	castiglioneDAdda	castiglioneDAdda	pensionata	0	1	0	0	0	null	yes	null	3	0	0	0	1	0	0	null	no	null	no	0	null	0	1	0	0	1	0	157	60	yes	no	no	null	no	null	null	null	null	null	no	no	null	null
client1589536970090	26	female	castiglioneDAdda	castiglioneDAdda	other	impiegata	1	0	0	0	1	casalpusterlengo	no	null	null	0	0	0	1	0	0	null	no	null	no	0	null	0	1	0	0	1	0	162	48	yes	yes	yes	null	no	null	null	null	null	null	no	no	null	null
client1589536972520	62	male	castiglioneDAdda	castiglioneDAdda	castiglioneDAdda	Agente di Commercio	0	0	0	0	1	ristoranti , Spagna	no	null	null	0	0	1	0	0	0	ipercolesterolemia	no	null	no	0	null	0	1	0	0	1	0	180	88	yes	yes	no	null	yes	negative	null	null	null	null	no	no	null	null
client1589537002748	62	male	castiglioneDAdda	castiglioneDAdda	castiglioneDAdda	pensionato	1	0	0	0	0	castiglione d'adda	no	null	null	0	0	0	0	0	1	null	no	null	no	0	null	0	1	0	0	1	0	175	74	no	no	no	null	no	null	null	null	null	null	no	no	null	null
client1589537024851	83	female	castiglioneDAdda	castiglioneDAdda	castiglioneDAdda	pensionata	0	1	0	0	0	null	no	null	null	0	0	0	0	0	1	null	no	null	yes	0	null	0	1	0	0	1	0	165	60	yes	yes	no	null	no	null	null	null	null	null	no	no	null	null
client1589537050307	86	female	castiglioneDAdda	castiglioneDAdda	castiglioneDAdda	Pensionata	0	1	0	0	0	null	no	null	null	0	0	0	0	0	1	null	yes	Reumatismi	no	0	null	0	1	0	0	1	0	152	56	no	null	no	null	no	null	null	null	null	null	no	no	null	null
client1590387949225	76	female	other	castiglioneDAdda	other	pensionata	0	1	0	0	0	null	no	null	null	0	0	0	0	0	1	null	no	null	no	0	null	0	1	0	0	1	0	160	67	yes	yes	no	null	no	null	null	null	null	null	no	no	null	null
client1590400963282	60	female	other	other	castiglioneDAdda	assistenza ad anziani	0	1	0	0	0	null	no	null	null	0	0	0	0	0	1	null	no	null	no	0	null	0	1	0	0	1	0	168	72	yes	no	no	null	no	null	null	null	null	null	no	no	null	null
client1590402444214	37	female	castiglioneDAdda	castiglioneDAdda	castiglioneDAdda	educatrice	1	0	0	0	0	castiglione d'adda	no	null	null	0	0	0	1	0	0	null	no	null	no	0	null	0	1	0	0	1	0	180	64	no	no	no	null	no	null	null	null	null	null	no	yes	37.6	2020-03-06 00:00:00
client1590408946653	57	female	other	other	castiglioneDAdda	Biblioteca	0	1	0	0	0	null	no	null	null	0	0	0	1	0	0	null	no	null	no	0	null	0	1	0	0	1	0	175	85	no	null	no	null	no	null	null	null	null	null	no	no	null	null
client1590409376219	24	male	other	other	castiglioneDAdda	OPERATORE SERVIZIO CIVILE	0	0	0	0	1	biblioteca di castiglione d'adda	no	null	null	0	0	0	1	0	0	null	no	null	no	0	null	0	1	0	0	1	0	178	65	no	no	no	null	no	null	null	null	null	null	no	no	null	null
client1590410089820	48	female	castiglioneDAdda	castiglioneDAdda	other	infermiera	0	1	0	0	0	null	no	null	null	0	0	0	1	0	0	null	no	null	no	0	null	0	1	0	0	1	0	169	63	no	null	yes	null	yes	positive	null	null	null	null	yes	yes	38.2	2020-02-24 00:00:00
client1590424059145	45	female	castiglioneDAdda	castiglioneDAdda	castiglioneDAdda	libero professionista	1	0	0	0	1	Castiglione d'Adda	no	null	null	0	0	0	1	0	0	null	no	null	no	0	null	0	1	0	0	1	0	155	57	yes	yes	no	null	no	null	null	null	null	null	no	no	null	null
client1589536103568	54	female	castiglioneDAdda	castiglioneDAdda	other	addetta alle pulizie	1	0	0	0	0	null	yes	null	null	0	0	0	1	0	0	null	no	null	no	0	null	0	1	0	0	1	0	160	78	no	null	no	null	no	null	null	null	null	null	no	no	null	null
client1589535509992	59	male	castiglioneDAdda	castiglioneDAdda	other	consegna pane	1	0	0	0	0	null	no	null	null	0	0	0	1	0	0	null	no	null	no	0	null	0	1	0	0	1	0	178	84	no	null	no	null	no	null	null	null	null	null	no	yes	37	2020-01-27 00:00:00
client1589536149668	76	male	castiglioneDAdda	castiglioneDAdda	other	pensionato	1	0	0	0	0	bar di castiglione	no	null	null	0	0	0	0	0	1	null	no	null	no	0	null	0	1	0	0	0	1	168	73	no	null	yes	2020-02-20 00:00:00	no	null	null	null	null	null	no	yes	null	2020-01-27 00:00:00
client1589535911003	46	female	castiglioneDAdda	castiglioneDAdda	castiglioneDAdda	operaia	1	0	1	0	1	castiglione d'adda pizzighettone	no	null	null	0	0	0	1	0	0	null	no	null	no	0	null	0	1	0	0	1	0	163	51	no	no	yes	null	no	null	null	null	null	null	no	yes	37.5	2020-03-08 00:00:00
client1589535577141	26	female	castiglioneDAdda	castiglioneDAdda	other	studentessa	0	1	0	0	0	null	no	null	null	0	0	0	1	0	0	null	yes	artrite psoriasica	no	0	null	0	1	0	0	1	0	156	63	no	no	yes	null	no	null	null	null	null	null	no	yes	37.7	2020-02-21 00:00:00
client1589536098471	58	female	castiglioneDAdda	castiglioneDAdda	castiglioneDAdda	disoccupato	0	0	0	0	1	Castiglione d'Adda Lodi Piacenza	yes	1973	15	0	0	0	0	0	1	null	no	null	no	0	null	0	1	0	0	1	0	170	67	no	no	no	null	no	null	null	null	null	null	no	no	null	null
client1589536160807	62	male	castiglioneDAdda	castiglioneDAdda	other	operaio su impianti chimici	0	1	0	0	0	null	no	null	null	0	1	0	0	0	0	null	no	null	no	0	null	0	1	0	0	1	0	175	75	yes	no	yes	null	no	null	null	null	null	null	no	no	null	null
client1589536160548	24	female	castiglioneDAdda	castiglioneDAdda	other	Barista Studentessa	1	0	1	0	1	Casalpusterlengo Codogno casale	no	null	null	0	0	0	1	0	0	null	no	null	no	0	null	0	1	0	0	1	0	167	56	no	no	yes	2020-02-15 00:00:00	no	null	null	null	null	null	no	no	null	null
client1589536992975	77	female	castiglioneDAdda	castiglioneDAdda	other	pensionata	0	1	0	0	0	null	no	null	null	0	0	0	0	0	1	null	no	null	no	0	null	0	1	0	0	1	0	168	58	yes	yes	no	null	no	null	null	null	null	null	no	no	null	null
client1589536297973	49	female	castiglioneDAdda	castiglioneDAdda	other	impiegata	1	0	0	0	1	Milano e altri paesi Lombardi	no	null	null	0	0	0	1	0	0	null	yes	Osteogenesi imperfetta	no	0	null	0	1	0	0	1	0	160	55	no	no	yes	2020-02-10 00:00:00	no	null	null	null	null	null	no	no	null	null
client1589535725340	24	female	castiglioneDAdda	castiglioneDAdda	castiglioneDAdda	estetista	1	0	0	0	1	castiglione d'adda codogno	no	null	null	0	0	0	1	0	0	null	no	null	no	0	null	0	1	0	0	1	0	165	47	yes	no	yes	null	no	null	null	null	null	null	no	yes	37.4	2020-02-15 00:00:00
client1589536010379	51	male	castiglioneDAdda	castiglioneDAdda	castiglioneDAdda	libero professionista	1	0	0	0	1	Arix bar	no	null	null	0	0	0	0	0	1	null	no	null	no	0	null	0	1	0	0	1	0	178	100	yes	no	yes	2020-03-23 00:00:00	no	null	null	null	yes	null	no	yes	39.5	2020-02-20 00:00:00
client1589535730099	38	female	castiglioneDAdda	castiglioneDAdda	castiglioneDAdda	titolare centro estetico	1	0	1	0	1	Maleo Castiglione d' Adda	no	null	null	0	0	0	1	0	0	null	no	null	no	0	null	0	1	0	0	1	0	160	49	no	no	yes	null	no	null	null	null	null	null	no	yes	35.5	2020-02-10 00:00:00
client1589536848118	51	female	castiglioneDAdda	castiglioneDAdda	castiglioneDAdda	Castiglione D'adda	1	0	0	0	0	Bar Toscani Lanzi	yes	null	6	0	0	0	1	0	0	null	no	null	no	0	null	0	1	0	0	1	0	153	51	yes	yes	no	null	no	null	null	null	null	null	no	yes	37.5	2020-01-02 00:00:00
client1589535442475	79	male	castiglioneDAdda	castiglioneDAdda	castiglioneDAdda	pensionato	1	0	0	0	0	castiglione d'adda casalpusterlengo	no	null	null	0	0	0	0	0	1	null	no	null	no	0	null	0	1	0	0	0	1	173	71	yes	yes	no	null	yes	positive	yes	no	yes	null	yes	yes	39	2020-02-18 00:00:00
client1589536678562	75	female	castiglioneDAdda	castiglioneDAdda	castiglioneDAdda	casalinga	0	0	0	0	1	Codogno Lodi Castiglione d'Adda	no	null	null	0	0	0	0	0	1	null	no	null	no	0	null	0	1	0	0	1	0	160	66	yes	yes	yes	2020-02-20 00:00:00	no	null	null	null	null	null	no	yes	37.5	2020-02-28 00:00:00
client1589535987758	66	female	castiglioneDAdda	castiglioneDAdda	other	pensionata	0	0	0	0	1	Ospedale di Lodi, Casalpusterlengo e Codogno	no	null	null	0	0	1	0	0	1	Ipercolesterolemia	no	null	no	0	null	0	1	0	0	0	1	160	63	yes	yes	no	null	no	null	null	null	null	null	no	yes	null	2020-01-28 00:00:00
client1589535568041	68	male	castiglioneDAdda	castiglioneDAdda	other	pensionato	1	0	0	0	0	Heaven Castiglione d'adda	no	null	null	0	0	0	0	0	1	null	no	null	no	0	null	0	1	0	0	1	0	173	102	no	null	no	null	no	null	null	null	null	null	no	no	null	null
client1589535777261	14	male	castiglioneDAdda	castiglioneDAdda	castiglioneDAdda	Studente	0	0	1	1	0	null	no	null	null	0	0	0	1	0	0	null	no	null	no	0	null	0	1	0	0	1	0	155	47	no	null	no	null	no	null	null	null	null	null	no	yes	39	2020-02-16 00:00:00
client1589536648233	31	male	castiglioneDAdda	castiglioneDAdda	other	Macellaio	1	0	1	0	1	Meeting, Terminal, Stadio comunale Codogno	yes	2010	10	0	0	0	1	0	0	null	no	null	no	0	null	0	1	0	0	1	0	180	83	no	null	yes	2020-02-14 00:00:00	no	null	null	null	null	null	no	yes	37.5	2020-03-04 00:00:00
client1589536656385	68	female	castiglioneDAdda	castiglioneDAdda	other	pensionata	0	1	0	0	0	null	no	null	null	0	0	0	1	0	0	null	no	null	no	0	null	0	1	0	0	1	0	172	63	no	null	no	null	no	null	null	null	null	null	no	no	null	null
client1589535611305	77	female	castiglioneDAdda	castiglioneDAdda	castiglioneDAdda	pensionata	0	0	0	0	1	Castiglione d'Adda	no	null	null	0	0	1	0	0	0	Fibrillazione atriale	no	null	no	0	null	0	1	0	0	1	0	170	60	no	no	yes	null	yes	positive	yes	yes	yes	yes	yes	yes	37.8	2020-03-13 00:00:00
client1589536122580	52	male	castiglioneDAdda	castiglioneDAdda	other	operaio	0	1	0	0	0	null	no	null	null	0	0	0	0	0	1	null	no	null	no	0	null	0	1	0	0	1	0	182	100	no	null	no	null	no	null	null	null	null	null	no	no	null	null
client1589535463013	74	male	castiglioneDAdda	castiglioneDAdda	castiglioneDAdda	pensionato	1	0	0	0	0	Castiglione dell'Adda	no	null	null	0	0	0	0	0	1	portatore di pace-maker	no	null	no	0	null	0	1	0	0	1	0	168	110	yes	yes	no	null	no	null	null	null	null	null	no	no	null	null
client1589536041521	46	female	castiglioneDAdda	castiglioneDAdda	castiglioneDAdda	Estetista	1	0	0	0	0	Heaven	no	null	null	0	0	0	1	0	0	null	no	null	no	0	null	0	1	0	0	1	0	160	69	no	null	yes	2020-05-24 00:00:00	no	null	null	null	null	null	no	no	null	null
client1589536122361	26	male	castiglioneDAdda	castiglioneDAdda	other	idraulico	1	0	0	0	1	castiglione d'adda lodi san colombano codogno casalpusterlengo	yes	null	4	0	0	0	1	0	0	null	no	null	no	0	null	0	1	0	0	1	0	178	82	no	no	no	null	no	null	null	null	null	null	no	no	null	null
client1589535835006	80	male	castiglioneDAdda	castiglioneDAdda	castiglioneDAdda	Pensionato	0	1	0	0	0	null	no	null	null	0	0	0	0	0	1	null	no	null	no	0	null	0	1	0	0	1	0	168	96	no	null	no	null	no	null	null	null	null	null	no	no	null	null
client1589535513323	60	female	castiglioneDAdda	castiglioneDAdda	castiglioneDAdda	Casalinga	0	1	0	0	0	null	no	null	null	0	0	0	0	0	1	null	no	null	no	0	null	0	1	0	0	1	0	164	82	no	null	no	null	no	null	null	null	null	null	no	no	null	null
client1589535840200	16	female	castiglioneDAdda	castiglioneDAdda	other	studente	1	0	1	0	1	casalpusterlengo castiglione d'adda	no	null	null	0	0	0	1	0	0	null	no	null	no	1	null	0	0	0	0	1	0	166	55	no	no	no	null	no	null	null	null	null	null	no	no	null	null
client1589535909973	54	female	castiglioneDAdda	castiglioneDAdda	castiglioneDAdda	Oss	0	1	0	0	0	null	no	null	null	0	0	0	0	0	1	Ima non q tiroidectomia tot.	no	null	no	0	null	0	1	0	0	1	0	166	70	yes	yes	yes	2020-04-25 00:00:00	yes	negative	null	null	null	null	no	no	null	null
client1589535824837	83	male	castiglioneDAdda	castiglioneDAdda	other	pensionato	0	0	0	1	0	Ricovero di Castiglione D'adda	no	null	null	0	1	0	0	0	0	null	no	null	yes	0	null	0	1	0	0	0	1	182	95	yes	yes	no	null	no	null	null	null	null	null	no	no	null	null
client1589535765359	40	female	castiglioneDAdda	castiglioneDAdda	other	impiegata	1	0	1	0	1	Castiglione d'Adda	no	null	null	0	0	0	1	0	0	null	no	null	no	0	null	0	1	0	0	1	0	172	63	no	no	yes	2020-02-20 00:00:00	no	null	null	null	null	null	no	no	null	null
client1589535866016	19	male	castiglioneDAdda	castiglioneDAdda	other	studente	1	0	1	0	1	MIlano Castiglione d'Adda Codogno	yes	2016	9	0	0	0	1	0	0	null	no	null	no	0	null	0	1	0	0	1	0	189	74	no	no	yes	2020-02-18 00:00:00	no	null	null	null	null	null	no	yes	37.5	2020-02-19 00:00:00
client1589536453766	44	female	castiglioneDAdda	castiglioneDAdda	other	Segretaria	1	0	0	0	1	Lodi Crema	no	null	null	0	0	0	1	0	0	null	yes	fibromialgia	no	0	null	0	1	0	0	1	0	160	62	yes	no	no	null	no	null	null	null	null	null	no	yes	37.5	2020-02-26 00:00:00
client1589536852556	19	male	castiglioneDAdda	castiglioneDAdda	other	studente	1	0	0	0	1	castiglione d'adda piacenza casalpusterlengo genova	no	null	null	0	0	0	1	0	0	null	no	null	no	0	null	0	1	0	0	1	0	190	62	no	no	yes	null	no	null	null	null	null	null	no	yes	37.5	2020-03-10 00:00:00
client1589536853709	22	female	castiglioneDAdda	castiglioneDAdda	other	Studentessa	0	1	0	0	0	null	no	null	null	0	0	0	1	0	0	null	no	null	no	0	null	0	1	0	0	1	0	167	44	no	null	yes	2020-02-20 00:00:00	no	null	null	null	yes	null	no	no	null	null
client1589536114457	76	male	castiglioneDAdda	castiglioneDAdda	other	pensionato	1	0	0	0	0	null	no	null	null	0	0	0	0	0	1	null	no	null	no	0	null	0	1	0	0	1	0	177	78	no	no	no	null	yes	positive	null	null	null	null	yes	yes	39	2020-02-22 00:00:00
client1589535445539	72	female	castiglioneDAdda	castiglioneDAdda	castiglioneDAdda	casalinga	1	0	0	0	0	castiglione d'adda	no	null	null	0	0	0	1	0	0	null	no	null	no	0	null	0	1	0	0	1	0	163	70	yes	yes	no	null	no	null	null	null	null	null	no	yes	38.5	2020-02-21 00:00:00
client1589536586734	77	male	castiglioneDAdda	castiglioneDAdda	other	Rappresentate	0	0	0	0	1	null	no	null	null	0	0	0	0	0	1	null	yes	tiroide	no	0	null	0	1	0	0	1	0	174	90	yes	yes	no	null	no	null	null	null	null	null	no	yes	38.5	2020-02-23 00:00:00
client1589535970631	53	female	castiglioneDAdda	castiglioneDAdda	other	impiegata	0	0	0	1	1	oratorio, ristoranti	no	null	null	0	0	1	0	0	0	null	no	null	no	0	null	0	1	0	0	1	0	155	57	no	null	yes	2020-02-15 00:00:00	no	null	null	null	null	null	no	yes	37.5	2020-02-26 00:00:00
client1589535893432	20	female	castiglioneDAdda	castiglioneDAdda	other	Studentessa	1	0	1	0	0	Plaestra Castiglione d'adda per pallavolo, bar alfieri	no	null	null	0	0	0	1	0	0	null	no	null	no	0	null	0	1	0	0	1	0	163	53	no	null	yes	null	no	null	null	null	null	null	no	yes	38	2020-03-01 00:00:00
client1589535898513	26	female	castiglioneDAdda	castiglioneDAdda	other	controllo qualità	1	0	0	0	1	tutta italia	yes	null	10	0	0	0	1	0	0	null	no	null	no	0	null	0	1	0	0	1	0	160	54	no	no	yes	null	no	null	null	null	null	null	no	no	null	null
client1589536302677	77	female	castiglioneDAdda	castiglioneDAdda	castiglioneDAdda	pensionata	0	0	0	0	1	Castiglione d'Adda	no	null	null	0	0	0	0	0	1	null	no	null	no	0	null	0	1	0	0	1	0	165	70	no	no	yes	2020-02-20 00:00:00	no	null	null	null	null	null	no	yes	37.2	2020-02-01 00:00:00
client1589535762559	71	female	castiglioneDAdda	castiglioneDAdda	castiglioneDAdda	pensionata	0	1	0	0	0	null	no	null	null	0	0	0	0	0	1	null	no	null	no	0	null	0	1	0	0	0	1	161	80	yes	yes	yes	null	no	null	null	null	null	null	no	yes	38	2020-02-25 00:00:00
client1589535777022	71	male	castiglioneDAdda	castiglioneDAdda	castiglioneDAdda	pensionato	0	0	0	0	1	Cstiglione d'Adda	no	null	null	0	0	0	1	0	0	null	no	null	no	0	null	0	1	0	0	1	0	173	72	no	no	no	null	no	null	null	null	null	null	no	no	null	null
client1589535378709	73	female	castiglioneDAdda	castiglioneDAdda	castiglioneDAdda	Pensionata	0	1	0	0	0	null	no	null	null	0	0	0	0	0	1	null	no	null	no	0	null	0	1	0	0	1	0	160	68	no	null	no	null	no	null	null	null	null	null	no	yes	37.5	2020-02-28 00:00:00
client1589535379537	27	male	castiglioneDAdda	castiglioneDAdda	other	Tecnico informatico	1	0	1	0	1	Senso Unico, Old Pub, Palestra Masterfit castiglione	no	null	null	0	0	0	1	0	0	null	no	null	no	0	null	0	1	0	0	1	0	180	73	no	null	yes	2020-02-03 00:00:00	yes	positive	null	null	null	null	yes	no	null	null
client1589536408093	74	male	castiglioneDAdda	castiglioneDAdda	castiglioneDAdda	pensionato	0	1	0	0	0	null	no	null	null	0	0	0	1	0	0	null	no	null	no	0	null	0	1	0	0	1	0	172	82	yes	yes	no	null	no	null	null	null	null	null	no	yes	37.5	2020-01-03 00:00:00
client1589536967616	72	male	castiglioneDAdda	castiglioneDAdda	castiglioneDAdda	pensionato	0	1	0	0	0	null	no	null	null	0	0	0	1	0	0	cardioaspirina	no	null	no	0	null	0	1	0	0	1	0	165	63	yes	yes	no	null	no	null	null	null	null	null	no	yes	38.5	2020-03-02 00:00:00
client1589535679010	80	female	castiglioneDAdda	castiglioneDAdda	castiglioneDAdda	Pensionata	0	1	0	0	0	null	no	null	null	0	0	0	0	0	1	null	yes	Artrite reumatoide	no	1	null	0	0	0	0	0	1	172	65	yes	yes	yes	2020-02-19 00:00:00	no	null	null	null	null	null	no	no	null	null
client1589536446282	56	female	castiglioneDAdda	castiglioneDAdda	castiglioneDAdda	casalinga	1	0	0	0	0	Castiglione d'Adda	no	null	null	0	0	0	1	0	0	null	no	null	no	0	null	0	1	0	0	1	0	164	65	no	no	no	null	no	null	null	null	null	null	no	yes	38.8	2020-01-01 00:00:00
client1589536112759	83	male	castiglioneDAdda	castiglioneDAdda	castiglioneDAdda	Pensionato	0	1	0	0	0	null	no	null	null	0	0	0	1	0	0	null	no	null	no	0	null	0	1	0	0	1	0	170	70	no	null	no	null	no	null	null	null	null	null	no	no	null	null
client1589536312741	84	female	castiglioneDAdda	castiglioneDAdda	castiglioneDAdda	pensionata	0	1	0	0	0	null	no	null	null	0	0	0	0	0	1	null	no	null	no	0	null	0	1	0	0	1	0	160	70	yes	yes	no	null	no	null	null	null	null	null	no	no	null	null
client1589535388086	81	female	castiglioneDAdda	castiglioneDAdda	castiglioneDAdda	Pensionata	0	1	0	0	0	null	no	null	null	0	0	0	0	0	1	null	no	null	no	0	null	0	1	0	0	1	0	165	41	yes	yes	no	null	no	null	null	null	null	null	no	no	null	null
client1589536899238	88	male	castiglioneDAdda	castiglioneDAdda	castiglioneDAdda	Pensionato	0	1	0	0	0	null	no	null	null	0	0	0	0	0	1	null	no	null	no	0	null	0	1	0	0	1	0	175	80	yes	null	no	null	no	null	null	null	null	null	no	no	null	null
client1589535481687	82	male	castiglioneDAdda	castiglioneDAdda	castiglioneDAdda	pensionato	1	0	0	0	0	castiglione d'adda	no	null	null	0	0	0	0	0	1	null	no	null	no	0	null	0	1	0	0	1	0	178	80	yes	yes	yes	null	no	null	null	null	null	null	no	no	null	null
client1589536307428	80	female	castiglioneDAdda	castiglioneDAdda	castiglioneDAdda	pensionata	0	0	0	0	1	Castiglione dell' Adda	no	null	null	0	0	0	0	0	1	null	no	null	no	0	null	0	1	0	0	1	0	165	70	yes	yes	no	null	no	null	yes	no	null	yes	yes	yes	37	2020-02-28 00:00:00
client1589536893692	28	male	castiglioneDAdda	castiglioneDAdda	castiglioneDAdda	Impiegato	1	0	1	0	0	Mrs Penny, Stube, Kinesi	no	null	null	0	0	0	1	0	0	null	no	null	no	0	null	0	1	0	0	1	0	175	68	no	null	no	null	no	null	null	null	null	null	no	yes	37.3	2020-02-27 00:00:00
client1589535860954	54	female	castiglioneDAdda	castiglioneDAdda	castiglioneDAdda	casalinga	0	1	0	0	0	null	no	null	null	0	0	0	1	0	0	null	no	null	no	1	asma allergica	0	0	0	0	1	0	160	62	no	no	no	null	no	null	null	null	null	null	no	yes	37	2020-02-28 00:00:00
client1589536106124	60	male	castiglioneDAdda	castiglioneDAdda	castiglioneDAdda	magazziniere edile	1	0	0	0	0	castiglione d'adda	no	null	null	0	0	0	0	0	1	null	no	null	no	0	null	0	1	0	0	1	0	171	68	no	no	no	null	no	null	null	null	null	null	no	no	null	null
client1589535630741	55	female	castiglioneDAdda	castiglioneDAdda	other	Operaia	0	1	0	0	0	null	no	null	null	0	0	0	1	0	0	null	no	null	no	1	null	0	0	0	1	0	0	160	69	no	null	yes	null	no	null	null	null	null	null	no	yes	37.1	2020-02-21 00:00:00
client1589535730348	57	male	castiglioneDAdda	castiglioneDAdda	castiglioneDAdda	idraulico	1	0	0	0	1	Castiglione codogno Lodi Cremona e altri	yes	1977	13	0	0	0	1	0	0	null	no	null	no	0	null	0	1	0	0	1	0	175	80	yes	yes	yes	2020-02-25 00:00:00	no	null	null	null	null	null	no	no	null	null
client1589535837276	51	male	castiglioneDAdda	castiglioneDAdda	other	Idraulico	1	0	0	0	0	Sacabar	no	null	null	0	0	0	1	0	0	null	no	null	no	0	null	0	1	0	0	1	0	176	79	no	null	no	null	no	null	null	null	null	null	no	yes	39	2020-02-28 00:00:00
client1589536179435	83	female	castiglioneDAdda	castiglioneDAdda	castiglioneDAdda	Pensionata	1	0	0	0	0	Toscani	no	null	null	0	0	0	1	0	0	null	no	null	no	0	null	0	1	0	0	1	0	155	74	yes	yes	no	null	no	null	null	null	null	null	no	yes	37.5	2020-02-28 00:00:00
client1589536946703	59	male	castiglioneDAdda	castiglioneDAdda	castiglioneDAdda	pensionato	1	0	0	0	0	castiglione d'adda	no	null	null	0	0	0	1	0	0	null	no	null	no	0	null	0	1	0	0	1	0	178	73	no	no	no	null	no	null	null	null	null	null	no	no	null	null
client1589536105881	30	male	castiglioneDAdda	castiglioneDAdda	other	operaio	0	0	0	0	1	Casalpusterlengo Castiglione d'Adda	no	null	null	0	0	0	1	0	0	null	no	null	no	0	null	0	1	0	0	1	0	170	54	no	no	no	null	no	null	null	null	null	null	no	no	null	null
client1589536730518	62	female	castiglioneDAdda	castiglioneDAdda	castiglioneDAdda	Pensionata	1	0	1	0	0	Toscani, Palestra di castiglione comunale	no	null	null	0	0	1	0	0	0	Prolasso valvola mitralica	no	null	no	0	null	0	1	0	0	0	1	165	56	no	null	no	null	no	null	null	null	null	null	no	yes	37.5	2020-02-18 00:00:00
client1589535429745	26	male	castiglioneDAdda	castiglioneDAdda	other	ballerino ed insegnante di danza	1	0	1	0	1	arabia saudita parigi castiglione d'adda	yes	null	10	0	0	0	1	0	0	null	no	null	no	0	null	0	1	0	0	1	0	178	75	no	no	yes	null	no	null	null	null	null	null	no	no	null	null
client1589535836691	56	female	castiglioneDAdda	castiglioneDAdda	castiglioneDAdda	casalinga	1	0	0	0	1	Castiglione d'Adda	no	null	null	0	0	0	1	0	0	null	no	null	no	0	null	0	1	0	0	1	0	162	59	no	no	yes	2020-02-25 00:00:00	no	null	null	null	null	null	no	yes	37.5	2020-02-22 00:00:00
client1589535763084	53	female	castiglioneDAdda	castiglioneDAdda	castiglioneDAdda	Impiegata	1	0	0	0	0	Bar Arix	no	null	null	0	0	0	1	0	0	null	no	null	no	0	null	0	1	0	0	1	0	166	59	no	null	no	null	no	null	null	null	null	null	no	no	null	null
client1589536154000	16	male	castiglioneDAdda	castiglioneDAdda	other	Studente	1	0	0	0	1	Locali di cremona	no	null	null	0	0	0	1	0	0	null	no	null	no	0	null	0	1	0	0	1	0	170	69	no	null	no	null	no	null	null	null	null	null	no	no	null	null
client1589535875799	26	male	castiglioneDAdda	castiglioneDAdda	castiglioneDAdda	manutentore elettrico	1	0	0	0	1	codogno	yes	null	3	0	0	0	1	0	0	null	no	null	no	0	null	0	1	0	0	1	0	182	80	yes	yes	no	null	yes	negative	null	null	null	null	no	no	null	null
client1589535877377	53	male	castiglioneDAdda	castiglioneDAdda	other	operaio	0	1	0	0	0	null	no	null	null	0	0	0	1	0	0	null	no	null	no	0	null	0	1	0	0	1	0	175	93	no	no	no	null	no	null	null	null	null	null	no	no	null	null
client1589535434908	51	female	castiglioneDAdda	castiglioneDAdda	other	Insegnante	0	1	0	0	0	null	yes	2018	3	0	0	0	1	0	0	null	no	null	no	0	null	0	1	0	0	1	0	175	80	no	null	no	null	yes	negative	null	null	null	null	no	no	null	null
client1589535876763	21	male	castiglioneDAdda	castiglioneDAdda	other	Impiegato	1	0	0	0	1	Milano Codogno Piacenza Lodi	no	null	null	0	0	0	1	0	0	null	no	null	no	1	null	0	0	0	0	1	0	185	80	no	no	yes	2020-02-20 00:00:00	no	null	null	null	null	null	no	yes	39	2020-02-19 00:00:00
client1589535277442	38	female	castiglioneDAdda	castiglioneDAdda	castiglioneDAdda	Insegnante	1	0	1	0	1	null	no	null	null	0	0	0	1	0	0	null	no	null	no	0	null	0	1	0	0	1	0	158	48	no	no	yes	null	no	null	null	null	null	null	no	no	null	null
client1589535293495	62	female	castiglioneDAdda	castiglioneDAdda	castiglioneDAdda	casalinga	1	0	0	0	0	Castiglione d'Adda	no	null	null	0	0	0	1	0	0	null	no	null	no	0	null	0	1	0	0	1	0	155	55	no	no	no	null	no	null	null	null	null	null	no	no	null	null
client1589535299432	50	male	castiglioneDAdda	castiglioneDAdda	other	casalpusterlengo	1	0	1	0	0	Castiglione d'Adda	no	null	null	0	0	0	1	0	0	null	no	null	no	0	null	0	1	0	0	1	0	178	78	yes	yes	no	null	yes	negative	null	null	null	null	no	no	null	null
client1589535310262	12	female	castiglioneDAdda	castiglioneDAdda	other	sudente	1	0	0	1	1	castiglione d'adda codogno	no	null	null	0	0	0	1	0	0	null	no	null	no	0	null	0	1	0	0	1	0	155	46	no	no	no	null	no	null	null	null	null	null	no	no	null	null
client1589535324184	26	male	castiglioneDAdda	castiglioneDAdda	other	disoccupato	1	0	0	0	1	Castiglione d' Adda Piacenza Crema	yes	2015	5	0	0	0	1	0	0	null	no	null	no	0	null	0	1	0	0	1	0	182	68	yes	no	no	null	no	null	null	null	null	null	no	yes	38	2020-01-01 00:00:00
client1589535324495	69	male	castiglioneDAdda	castiglioneDAdda	castiglioneDAdda	pensionato	1	0	0	0	0	bertonico	no	null	null	0	0	0	1	0	0	null	no	null	no	0	null	0	1	0	0	1	0	181	76	no	no	no	null	no	null	null	null	null	null	no	no	null	null
client1589535341034	30	female	castiglioneDAdda	castiglioneDAdda	other	igenista dentale	0	1	0	0	0	null	no	null	null	0	0	0	1	0	0	null	no	null	no	0	null	0	1	0	0	1	0	176	60	yes	yes	yes	null	no	null	null	null	null	null	no	no	null	null
client1589535390801	74	female	castiglioneDAdda	castiglioneDAdda	castiglioneDAdda	pensionata	0	1	0	0	0	null	no	null	null	0	0	0	0	1	1	null	no	null	no	0	null	0	1	0	0	1	0	157	71	yes	yes	no	null	no	null	null	null	null	null	no	no	null	null
client1589535396497	36	female	castiglioneDAdda	castiglioneDAdda	other	commessa	1	0	1	0	1	null	no	null	null	0	0	0	1	0	0	null	no	null	no	0	null	0	1	0	0	1	0	166	77	no	null	no	null	no	null	null	null	null	null	no	no	null	null
client1589535404664	10	male	castiglioneDAdda	castiglioneDAdda	castiglioneDAdda	studente	0	0	1	1	0	codogno castiglione d'adda	no	null	null	0	0	0	1	0	0	null	no	null	no	0	null	0	1	0	0	1	0	151	42	no	no	no	null	no	null	null	null	null	null	no	yes	38.5	2020-02-08 00:00:00
client1589535419588	10	female	castiglioneDAdda	castiglioneDAdda	castiglioneDAdda	studente	1	0	0	0	0	castiglione d'adda	no	null	null	0	0	0	1	0	0	null	no	null	no	0	null	0	1	0	0	1	0	137	32	no	no	no	null	no	null	null	null	null	null	no	yes	38.8	2020-02-08 00:00:00
client1589535432061	66	female	castiglioneDAdda	castiglioneDAdda	castiglioneDAdda	casalinga	0	1	0	0	0	null	no	null	null	0	0	0	1	0	0	null	no	null	no	0	null	0	1	0	0	1	0	155	53	no	no	no	null	no	null	null	null	null	null	no	no	null	null
client1589535435897	50	female	castiglioneDAdda	castiglioneDAdda	other	insegnante	1	0	0	0	0	casale landi	no	null	null	0	0	0	1	0	0	null	no	null	no	0	null	0	1	0	0	1	0	176	65	no	no	no	null	no	null	null	null	null	null	no	no	null	null
client1589535455101	36	female	castiglioneDAdda	castiglioneDAdda	castiglioneDAdda	impiegata	1	0	1	1	1	null	no	null	null	0	0	0	1	0	0	null	no	null	no	0	null	0	1	0	0	1	0	160	55	no	no	no	null	no	null	null	null	null	null	no	no	null	null
client1589535490673	72	male	castiglioneDAdda	castiglioneDAdda	castiglioneDAdda	pensionato	0	0	0	0	1	null	no	null	null	0	1	0	0	0	1	null	yes	Artrosi	no	0	null	0	1	0	0	1	0	170	73	yes	no	no	null	no	null	null	null	null	null	no	no	null	null
client1589535494855	45	female	castiglioneDAdda	castiglioneDAdda	other	impiegata	1	0	1	0	1	null	no	null	null	0	0	0	1	0	0	null	no	null	no	0	null	0	1	0	0	1	0	165	50	no	null	yes	2020-02-24 00:00:00	no	null	null	null	null	null	no	no	null	null
client1589535495548	61	male	castiglioneDAdda	castiglioneDAdda	castiglioneDAdda	disoccupato	1	0	0	0	0	castiglione d'adda	yes	null	15	0	0	0	0	0	1	null	no	null	no	0	null	0	1	0	0	1	0	175	100	yes	yes	no	null	no	null	null	null	null	null	no	no	null	null
client1589535508723	75	female	castiglioneDAdda	castiglioneDAdda	castiglioneDAdda	pensionata	0	1	0	0	0	null	no	null	null	0	0	0	0	0	1	null	no	null	yes	0	null	0	1	0	0	1	0	155	61	no	no	yes	2020-02-20 00:00:00	no	null	null	null	null	null	no	no	null	null
client1589535509660	43	female	castiglioneDAdda	castiglioneDAdda	castiglioneDAdda	disoccupata	1	0	0	0	1	Castiglione d'Adda Lodi Codogno Casalpusterlengo	no	null	null	0	0	0	1	0	0	null	no	null	no	1	Asma allergica	0	0	0	0	1	0	170	90	no	no	no	null	no	null	null	null	null	null	no	no	null	null
client1589535511790	45	male	castiglioneDAdda	castiglioneDAdda	castiglioneDAdda	impiegato	0	1	0	0	0	null	no	null	null	0	0	0	1	0	0	null	no	null	no	0	null	0	1	0	0	1	0	180	62	yes	no	yes	2020-03-01 00:00:00	yes	null	null	null	null	null	no	no	null	null
client1589535518090	47	male	castiglioneDAdda	castiglioneDAdda	castiglioneDAdda	operaio	1	0	0	0	0	castiglione dell'Adda	yes	1992	7	0	0	0	1	0	0	null	no	null	no	0	null	0	1	0	0	1	0	178	78	no	no	no	null	no	null	null	null	null	null	no	no	null	null
client1589535519523	53	male	castiglioneDAdda	castiglioneDAdda	castiglioneDAdda	impiegato	1	0	0	0	0	bar meeting di Castiglione D'adda	no	null	null	0	0	0	1	0	0	null	no	null	no	0	null	0	1	0	0	1	0	167	77	no	null	no	null	no	null	null	null	null	null	no	no	null	null
client1589535523589	80	female	castiglioneDAdda	castiglioneDAdda	other	pensionata	0	1	0	0	0	null	no	null	null	0	0	0	0	0	1	ipercolesterolemia	no	null	no	0	null	0	1	0	0	1	0	158	44	yes	yes	no	null	no	null	null	null	null	null	no	yes	37.1	2020-03-08 00:00:00
client1589535526263	31	female	castiglioneDAdda	castiglioneDAdda	other	OSS	0	1	0	0	0	null	no	null	null	0	0	0	1	0	0	null	no	null	no	0	null	0	1	0	0	1	0	168	67	no	no	yes	null	no	null	null	null	null	null	no	no	null	null
client1589535565914	60	female	castiglioneDAdda	castiglioneDAdda	other	impiegata	0	1	0	0	0	null	no	null	null	0	0	0	1	0	0	null	no	null	no	0	null	0	1	0	0	1	0	174	67	no	null	no	null	no	null	null	null	null	null	no	no	null	null
client1589535566723	64	male	castiglioneDAdda	castiglioneDAdda	castiglioneDAdda	pensionato	1	0	0	0	0	Castiglione d'Adda	no	null	null	0	0	0	1	0	0	null	no	null	no	0	null	0	1	0	0	1	0	170	76	yes	yes	no	null	no	null	null	null	null	null	no	no	null	null
client1589535567299	40	male	castiglioneDAdda	castiglioneDAdda	other	vigile del fuoco	0	0	1	0	0	piscina a Lodi	no	null	null	0	0	0	1	0	0	null	no	null	no	0	null	0	1	0	0	1	0	184	81	yes	yes	yes	2020-02-15 00:00:00	yes	null	null	null	null	null	no	no	null	null
client1589535571645	49	male	castiglioneDAdda	castiglioneDAdda	other	metalmeccanico	0	1	0	0	0	ospedale di lodi	no	null	null	0	0	1	0	0	1	sostituzione valvola aortica	no	null	no	0	CPAP	1	0	0	0	1	0	178	100	yes	no	yes	null	no	null	null	null	null	null	no	no	null	null
client1589535581720	30	female	castiglioneDAdda	castiglioneDAdda	castiglioneDAdda	operaia	1	0	0	0	1	codogno castiglione d'adda	no	null	null	0	0	0	1	0	0	null	no	null	no	0	null	0	1	0	0	1	0	166	57	no	no	yes	null	yes	negative	null	null	null	null	no	yes	39	2020-02-22 00:00:00
client1589535613456	26	male	castiglioneDAdda	castiglioneDAdda	other	commerciale	1	0	1	0	1	null	no	null	null	0	0	0	1	0	0	null	no	null	no	0	null	0	1	0	0	1	0	178	82	no	no	no	null	no	null	null	null	null	null	no	no	null	null
client1589535614931	53	male	castiglioneDAdda	castiglioneDAdda	other	operaio	1	0	0	0	1	null	yes	null	4	0	0	0	0	0	1	null	no	null	no	0	null	0	1	0	0	1	0	185	87	no	no	no	null	no	null	null	null	null	null	no	yes	null	null
client1589535616701	19	female	castiglioneDAdda	castiglioneDAdda	other	Studentessa	1	0	1	0	1	Codogno	no	null	null	0	0	0	1	0	0	null	no	null	no	0	null	0	1	0	0	1	0	170	52	no	no	no	null	no	negative	null	null	null	null	no	no	null	null
client1589535620896	60	male	castiglioneDAdda	castiglioneDAdda	castiglioneDAdda	pensionato	0	1	0	0	0	null	no	null	null	0	0	0	1	0	0	null	no	null	no	0	null	0	1	0	0	1	0	180	90	no	no	no	null	no	null	null	null	null	null	no	no	null	null
client1589535658254	38	female	castiglioneDAdda	castiglioneDAdda	castiglioneDAdda	casalinga	0	0	1	0	0	null	no	null	null	0	0	0	1	0	0	null	no	null	no	0	null	0	1	0	0	1	0	160	50	no	no	no	null	no	null	null	null	null	null	no	no	null	null
client1589535659709	66	male	castiglioneDAdda	castiglioneDAdda	castiglioneDAdda	Pensionato	0	0	0	1	1	null	no	null	null	0	0	0	1	0	0	null	no	null	no	0	null	0	1	0	0	0	1	169	74	yes	yes	no	null	no	null	null	null	null	null	no	no	null	null
client1589535677152	15	female	castiglioneDAdda	castiglioneDAdda	other	studentessa	1	0	1	0	1	Piacenza	no	null	null	0	0	0	1	0	0	null	no	null	no	0	null	0	1	0	0	1	0	168	53	no	no	yes	2020-02-21 00:00:00	no	null	null	null	null	null	no	no	null	null
client1589535677500	42	male	castiglioneDAdda	castiglioneDAdda	castiglioneDAdda	meccanico	0	1	0	0	0	null	no	null	null	0	0	0	1	0	0	null	no	null	no	0	null	0	1	0	0	1	0	178	100	no	no	yes	null	no	null	null	null	null	null	no	no	null	null
client1589535699677	47	female	castiglioneDAdda	castiglioneDAdda	other	impiegata	1	0	1	0	1	castiglione d'adda scannabue	yes	1995	3	0	0	0	1	0	0	null	no	null	no	0	null	0	1	0	0	1	0	157	53	no	no	yes	null	no	null	null	null	null	null	no	no	null	null
client1589535721031	62	female	castiglioneDAdda	castiglioneDAdda	castiglioneDAdda	pensionata	0	1	0	0	0	null	no	null	null	0	0	0	1	0	0	null	no	null	no	0	null	0	1	0	0	0	1	172	83	no	no	no	null	no	null	null	null	null	null	no	no	null	null
client1589535753432	12	female	castiglioneDAdda	castiglioneDAdda	castiglioneDAdda	'-	0	0	1	0	1	Codogno Crema Castiglione Casalpusterlengo Lodi	no	null	null	0	0	0	1	0	0	null	no	null	no	0	null	0	1	0	0	1	0	140	35	no	no	no	null	no	null	null	null	null	null	no	no	null	null
client1589535771442	44	male	castiglioneDAdda	castiglioneDAdda	other	ristoratore	1	0	0	0	1	bertonico	yes	null	3	0	0	0	1	0	0	null	no	null	no	0	null	0	1	0	0	1	0	175	70	no	no	no	null	no	null	null	null	null	null	no	no	null	null
client1589535817078	3	male	castiglioneDAdda	castiglioneDAdda	castiglioneDAdda	bambina	0	1	0	0	0	null	no	null	null	0	0	0	1	0	0	null	no	null	no	0	null	0	1	0	0	1	0	120	30	no	no	yes	null	no	null	null	null	null	null	no	yes	null	null
client1589535837036	34	female	castiglioneDAdda	castiglioneDAdda	other	Impiegata	1	0	0	0	0	Castiglione d'Adda Lodi	no	null	null	0	0	0	1	0	0	null	no	null	no	0	null	0	1	0	0	1	0	160	52	no	no	no	null	no	null	null	null	null	null	no	no	null	null
client1589535849221	37	female	castiglioneDAdda	castiglioneDAdda	castiglioneDAdda	impiegata	1	0	0	0	0	bar la tentazione	no	null	null	0	0	0	1	0	0	null	no	null	no	0	null	0	1	0	0	1	0	160	60	no	null	yes	2020-02-20 00:00:00	no	null	null	null	null	null	no	yes	39	2020-01-22 00:00:00
client1589535874744	5	male	castiglioneDAdda	castiglioneDAdda	castiglioneDAdda	bambino	0	0	1	0	1	null	no	null	null	0	0	0	1	0	0	null	no	null	no	0	null	0	1	0	0	1	0	120	30	no	no	no	null	no	null	null	null	null	null	no	no	null	null
client1589535875322	35	male	castiglioneDAdda	castiglioneDAdda	castiglioneDAdda	imprenditore	1	0	1	1	1	null	no	null	null	0	0	0	1	0	0	null	no	null	no	1	Asma allergica	0	0	0	0	1	0	170	68	no	no	no	null	no	null	null	null	null	null	no	no	null	null
client1589535881140	53	female	castiglioneDAdda	castiglioneDAdda	other	metalmeccanico	1	0	0	0	1	null	yes	null	13	0	0	0	1	0	0	null	no	null	no	0	null	0	1	0	0	0	1	162	48	no	no	no	null	no	null	null	null	null	null	no	yes	null	null
client1589535881805	65	female	castiglioneDAdda	castiglioneDAdda	castiglioneDAdda	pensionata	1	0	0	0	0	Castiglione d'Adda	no	null	null	0	0	0	0	0	1	null	yes	artrosi	no	0	null	0	1	0	0	1	0	170	70	no	no	no	null	no	null	null	null	null	null	no	no	null	null
client1589535898164	56	male	castiglioneDAdda	castiglioneDAdda	castiglioneDAdda	titolare panificio	0	1	0	0	0	null	no	null	null	0	0	0	1	0	0	null	no	null	no	0	null	0	1	0	0	1	0	174	82	no	no	no	null	no	null	null	null	null	null	no	no	null	null
client1589535918510	53	female	castiglioneDAdda	castiglioneDAdda	castiglioneDAdda	operaia metalmeccanica	0	1	0	0	0	null	no	null	null	0	0	0	1	0	0	null	no	null	no	0	null	0	1	0	0	1	0	165	80	no	no	no	null	no	null	null	null	null	null	no	no	null	null
client1589535955772	72	female	castiglioneDAdda	castiglioneDAdda	other	pensionata	0	1	0	0	0	null	no	null	null	0	0	1	0	0	1	ipercolesterolemia	no	null	no	0	null	0	1	0	0	1	0	165	90	no	null	no	null	no	null	null	null	null	null	no	no	null	null
client1589535989094	5	male	castiglioneDAdda	castiglioneDAdda	castiglioneDAdda	'-	1	0	0	0	0	castiglione d'adda codogno	no	null	null	0	0	1	0	0	0	null	no	null	no	0	null	0	1	0	0	1	0	120	30	no	no	yes	null	no	null	null	null	null	null	no	yes	39.5	2020-01-19 00:00:00
client1589535989382	3	male	castiglioneDAdda	castiglioneDAdda	castiglioneDAdda	'-	1	0	0	0	1	castiglione d'adda codogno	no	null	null	0	0	0	1	0	0	null	no	null	no	0	null	0	1	0	0	1	0	120	30	no	no	yes	null	no	null	null	null	null	null	no	yes	41	2020-01-19 00:00:00
client1589535991807	43	male	castiglioneDAdda	castiglioneDAdda	castiglioneDAdda	operaio	1	0	0	0	1	castiglione d'adda codogno	yes	null	5	0	0	0	1	0	0	null	no	null	no	0	null	0	1	0	0	1	0	175	70	no	no	yes	null	no	null	null	null	null	null	no	yes	38	2020-01-30 00:00:00
client1589536002263	51	female	castiglioneDAdda	castiglioneDAdda	castiglioneDAdda	operaio	1	0	0	0	1	Castiglione d'Adda Codogno	no	null	null	0	0	0	0	0	1	null	no	null	no	0	null	0	1	0	0	1	0	158	70	no	no	yes	2020-02-20 00:00:00	no	null	null	null	null	null	no	no	null	null
client1589536050496	44	female	castiglioneDAdda	castiglioneDAdda	other	impiegata	1	0	1	1	1	Catiglione d'Adda	no	null	null	0	0	0	1	0	0	null	no	null	no	0	null	0	1	0	0	1	0	160	68	no	no	no	null	no	null	null	null	null	null	no	no	null	null
client1589536071483	61	male	castiglioneDAdda	castiglioneDAdda	other	veterinario	0	1	0	0	0	null	no	null	null	0	0	0	1	0	0	null	no	null	no	0	null	0	1	0	0	1	0	170	77	yes	no	no	null	no	null	null	null	null	null	no	no	null	null
client1589536072315	30	male	castiglioneDAdda	castiglioneDAdda	castiglioneDAdda	agricoltore	1	0	0	0	1	Castiglione d'Adda	yes	2010	20	0	0	0	1	0	0	null	no	null	no	0	null	0	1	0	0	1	0	185	80	no	no	yes	2020-02-10 00:00:00	no	null	null	null	null	null	no	yes	39.9	2020-01-03 00:00:00
client1589536072505	68	male	castiglioneDAdda	castiglioneDAdda	other	agricoltore	1	0	0	0	0	castiglione d'adda	yes	null	40	0	0	0	1	0	0	null	no	null	no	0	null	0	1	0	0	1	0	180	71	no	no	no	null	no	null	null	null	null	null	no	no	null	null
client1589536072690	70	male	castiglioneDAdda	castiglioneDAdda	other	pensionato imprenditore	1	0	0	0	0	castiglione d'adda	yes	null	10	0	0	1	0	0	0	null	no	null	no	0	null	0	1	0	0	1	0	174	72	yes	no	no	null	no	null	null	null	null	null	no	no	null	null
client1589536073356	72	male	castiglioneDAdda	castiglioneDAdda	other	pensionato	0	0	1	0	0	palestra Casalpusterlengo	no	null	null	0	0	0	1	0	0	null	no	null	no	0	null	0	1	0	0	1	0	178	79.5	no	null	no	null	no	null	no	null	null	null	no	no	null	null
client1589536074343	47	male	castiglioneDAdda	castiglioneDAdda	other	consulente informatico	1	0	1	0	1	null	yes	null	6	0	0	0	1	0	0	null	no	null	no	0	null	0	1	0	0	1	0	170	104	no	no	no	null	no	null	null	null	null	null	no	no	null	null
client1589536075608	75	female	castiglioneDAdda	castiglioneDAdda	other	pensionata	0	1	0	0	0	null	no	null	null	0	0	0	1	0	0	null	no	null	no	0	null	0	1	0	0	1	0	155	53	yes	yes	no	null	no	null	null	null	null	null	no	no	null	null
client1589536077363	10	female	castiglioneDAdda	castiglioneDAdda	castiglioneDAdda	scuola elementare	1	0	1	0	1	null	no	null	null	0	0	0	1	0	0	null	no	null	no	0	null	0	1	0	0	1	0	140	38	no	null	no	null	no	null	null	null	null	null	no	yes	38	2020-02-08 00:00:00
client1589536078680	54	male	castiglioneDAdda	castiglioneDAdda	other	impiegato tecnico	1	0	0	0	1	lodi piacenza	no	null	null	0	0	0	1	0	0	null	no	null	no	0	null	0	1	0	0	1	0	181	66	no	no	yes	null	yes	negative	null	null	null	null	no	no	null	null
client1589536081583	2	female	castiglioneDAdda	castiglioneDAdda	castiglioneDAdda	bambina	0	1	0	0	0	null	no	null	null	0	0	0	1	0	0	null	no	null	no	0	null	0	1	0	0	1	0	120	30	no	no	yes	2020-03-03 00:00:00	no	null	null	null	null	null	no	no	null	null
client1589536096545	5	female	castiglioneDAdda	castiglioneDAdda	castiglioneDAdda	bambina	0	1	0	0	0	null	no	null	null	0	0	0	1	0	0	null	no	null	no	0	null	0	1	0	0	1	0	120	30	no	no	no	null	no	null	null	null	null	null	no	yes	null	2020-02-14 00:00:00
client1589536096752	10	female	castiglioneDAdda	castiglioneDAdda	castiglioneDAdda	studentessa	0	0	1	0	1	null	no	null	null	0	0	0	1	0	0	null	no	null	no	0	null	0	1	0	0	1	0	125	30	no	no	yes	2020-03-02 00:00:00	no	null	null	null	null	null	no	yes	null	null
client1589536146048	54	female	castiglioneDAdda	castiglioneDAdda	other	Impiegata	1	0	0	0	1	Castiglione dell'Adda Codogno	no	null	null	0	0	0	1	0	0	null	yes	artropatia psoriasica	no	0	null	0	1	0	0	1	0	168	58	no	no	no	null	no	null	null	null	null	null	no	no	null	null
client1589536149019	65	male	castiglioneDAdda	castiglioneDAdda	castiglioneDAdda	pensionato	1	0	0	0	0	castiglione d'adda	no	null	null	0	0	0	0	0	1	null	no	null	no	0	null	0	1	0	0	1	0	169	81	no	no	no	null	no	null	null	null	null	null	no	no	null	null
client1589536150106	31	female	castiglioneDAdda	castiglioneDAdda	other	barista	1	0	1	0	1	Castiglione d'Adda Bertonico	yes	2010	4	0	0	0	1	0	0	null	no	null	no	0	null	0	1	0	0	1	0	160	55	no	no	no	null	no	null	null	null	null	null	no	no	null	null
client1589536162690	65	female	castiglioneDAdda	castiglioneDAdda	castiglioneDAdda	pensionats	1	0	0	0	1	codogno piacenza	no	null	null	0	0	0	1	0	0	null	no	null	no	0	null	0	1	0	0	1	0	163	51	no	no	no	null	no	null	null	null	null	null	no	no	null	null
client1589536194738	29	male	castiglioneDAdda	castiglioneDAdda	other	studente	1	0	1	0	1	null	no	null	null	0	0	0	1	0	0	null	no	null	no	0	null	0	1	0	0	1	0	173	62	no	no	no	null	no	null	null	null	null	null	no	no	null	null
client1589536202705	77	male	castiglioneDAdda	castiglioneDAdda	castiglioneDAdda	pensionato	1	0	0	0	0	null	no	null	null	0	1	1	0	0	1	Portatore di pacemaker	yes	Artrosi	yes	0	null	0	1	0	0	1	0	166	65	no	no	no	null	no	null	null	null	null	null	no	no	null	null
client1589536207133	46	male	castiglioneDAdda	castiglioneDAdda	other	operaio	1	0	1	0	1	null	no	null	null	0	0	0	0	0	1	null	no	null	no	0	null	0	1	0	0	1	0	178	78	no	null	yes	2020-02-19 00:00:00	yes	negative	no	null	null	null	no	yes	null	2020-02-28 00:00:00
client1589536218247	45	male	castiglioneDAdda	other	other	Prete	0	1	0	0	0	null	no	null	null	0	0	0	1	0	0	null	no	null	no	0	null	0	1	0	0	1	0	178	76	no	no	no	null	no	null	null	null	null	null	no	no	null	null
client1589536285854	20	female	castiglioneDAdda	castiglioneDAdda	other	studentessa	1	0	0	0	1	null	no	null	null	0	0	0	1	0	0	null	no	null	no	0	null	0	1	0	0	1	0	170	54	no	no	no	null	no	null	null	null	null	null	no	yes	38.5	null
client1589536286772	56	male	castiglioneDAdda	castiglioneDAdda	other	capo turno in azienda alimentare	1	0	0	0	1	castiglione d'adda codogno costa azzurra	no	null	null	0	0	0	0	0	1	null	no	null	no	0	null	0	1	0	0	1	0	180	80	no	no	yes	null	no	null	null	null	null	null	no	no	null	null
client1589536287693	25	female	castiglioneDAdda	castiglioneDAdda	other	impiegata in banca	1	0	0	0	1	milano castiglione d'adda	no	null	null	0	0	0	1	0	0	null	no	null	no	0	null	0	1	0	0	1	0	175	63	no	no	no	null	no	null	null	null	null	null	no	no	null	null
client1589536288998	5	female	castiglioneDAdda	castiglioneDAdda	castiglioneDAdda	asilo	1	0	1	0	1	null	no	null	null	0	0	0	1	0	0	null	no	null	no	1	null	0	0	0	0	1	0	120	30	yes	null	no	null	no	null	null	null	null	null	no	yes	null	2020-02-02 00:00:00
client1589536345401	66	male	castiglioneDAdda	castiglioneDAdda	castiglioneDAdda	pensionata	1	0	1	0	0	null	no	null	null	0	0	0	1	0	0	null	no	null	no	0	null	0	1	0	0	1	0	175	76	no	no	no	null	no	null	null	null	null	null	no	no	null	null
client1589536364202	10	female	castiglioneDAdda	castiglioneDAdda	other	studentessa	0	1	0	0	0	null	no	null	null	0	0	1	0	0	0	cardiopatia congenita	no	null	no	0	null	0	1	0	0	1	0	130	33	no	no	yes	2020-02-20 00:00:00	no	null	null	null	null	null	no	no	null	null
client1589536384630	42	male	castiglioneDAdda	castiglioneDAdda	other	ricevimento merci	1	0	1	0	1	null	no	null	null	0	0	0	1	0	0	null	no	null	no	0	null	0	1	0	0	1	0	180	85	no	null	no	null	no	null	null	null	null	null	no	no	null	null
client1589536391534	35	male	castiglioneDAdda	castiglioneDAdda	other	operaio	1	0	0	0	0	Castiglione d' Adda	no	null	null	0	0	0	1	0	0	null	no	null	no	1	null	0	0	0	0	1	0	180	63	no	no	no	null	no	null	null	null	null	null	no	no	null	null
client1589536429383	54	female	castiglioneDAdda	castiglioneDAdda	castiglioneDAdda	casalinga	0	0	0	0	1	Codogno Piacenza	no	null	null	0	0	0	1	0	0	null	no	null	no	1	null	0	0	0	0	0	1	163	59	yes	no	no	null	no	null	null	null	null	null	no	no	null	null
client1589536459156	42	female	castiglioneDAdda	castiglioneDAdda	other	infermiera	1	0	0	0	1	null	no	null	null	0	0	0	1	0	0	null	no	null	no	0	null	0	1	0	0	1	0	158	78	no	no	yes	null	yes	negative	null	null	null	null	yes	no	null	null
client1589536511178	3	male	castiglioneDAdda	castiglioneDAdda	castiglioneDAdda	'-	0	0	0	1	0	castiglione d'adda	no	null	null	0	0	0	1	0	0	null	no	null	no	0	null	0	1	0	0	1	0	120	30	no	no	yes	null	no	null	null	null	null	null	no	yes	40.5	2020-02-08 00:00:00
client1589536546438	8	female	castiglioneDAdda	castiglioneDAdda	castiglioneDAdda	castiglione d'adda	0	0	1	0	0	castiglione d'adda	no	null	null	0	0	0	1	0	0	null	no	null	no	0	null	0	1	0	0	1	0	120	30	no	no	yes	null	no	null	null	null	null	null	no	no	null	null
client1589536547655	5	male	castiglioneDAdda	castiglioneDAdda	castiglioneDAdda	studente	0	0	0	0	1	null	no	null	null	0	0	0	1	0	0	null	no	null	no	0	null	0	1	0	0	1	0	120	30	no	no	no	null	no	null	null	null	null	null	no	yes	null	null
client1589536575707	16	female	castiglioneDAdda	castiglioneDAdda	other	Studente	1	0	0	0	1	null	no	null	null	0	0	0	1	0	0	null	no	null	no	0	null	0	1	0	0	1	0	163	50	no	no	no	null	no	null	null	null	null	null	no	no	null	null
client1589536576179	51	male	castiglioneDAdda	castiglioneDAdda	other	commesso	0	0	1	0	0	piani di bobbio ponte di legno	yes	null	5	0	0	0	1	0	0	null	no	null	no	0	null	0	1	0	0	1	0	170	60	no	no	no	null	no	null	null	null	null	null	no	no	null	null
client1589536576836	20	female	castiglioneDAdda	castiglioneDAdda	other	studente	1	0	1	0	1	Codogno, Piacenza, Crema	no	null	null	0	0	0	1	0	0	null	no	null	no	0	null	0	1	0	0	1	0	171	64	no	null	no	null	no	null	null	null	null	null	no	no	null	null
client1589536581593	79	male	castiglioneDAdda	castiglioneDAdda	castiglioneDAdda	pensionato	1	0	0	0	0	casalpusterlengo	no	null	null	0	0	0	0	0	1	null	no	null	no	0	null	0	1	0	0	1	0	172	90	no	no	no	null	no	null	null	null	null	null	no	no	null	null
client1589536634172	37	female	castiglioneDAdda	castiglioneDAdda	other	commessa	1	0	0	0	1	codogno castiglione d'adda	no	null	null	0	0	0	1	0	0	null	no	null	no	0	null	0	1	0	0	1	0	170	63	no	no	yes	null	no	null	null	null	null	null	no	yes	37.2	2020-02-05 00:00:00
client1589536659961	85	male	castiglioneDAdda	castiglioneDAdda	castiglioneDAdda	pensionato	1	0	0	0	0	castiglione d'adda	no	null	null	0	0	0	1	0	0	null	no	null	no	0	null	0	1	0	0	1	0	161	62	no	no	no	null	no	null	null	null	null	null	no	no	null	null
client1589536684765	10	female	castiglioneDAdda	castiglioneDAdda	castiglioneDAdda	studentessa	0	0	1	0	1	null	no	null	null	0	0	0	1	0	0	null	no	null	no	0	null	0	1	0	0	1	0	120	38	no	no	no	null	no	null	null	null	null	null	no	no	null	null
client1589536693254	5	male	castiglioneDAdda	castiglioneDAdda	castiglioneDAdda	bambino	0	0	0	0	1	null	no	null	null	0	0	0	1	0	0	null	no	null	no	0	null	0	1	0	0	1	0	120	30	no	no	no	null	no	null	null	null	null	null	no	no	null	null
client1589536696621	12	female	castiglioneDAdda	castiglioneDAdda	castiglioneDAdda	studente	1	0	1	0	0	null	no	null	null	0	0	0	1	0	0	null	no	null	no	0	null	0	1	0	0	1	0	160	40	no	no	no	null	no	null	null	null	null	null	no	yes	37.5	2020-02-03 00:00:00
client1589536697339	10	male	castiglioneDAdda	castiglioneDAdda	castiglioneDAdda	studente	0	0	1	0	0	codogno	no	null	null	0	0	0	1	0	0	null	no	null	no	1	asma allergica	0	0	0	0	1	0	142	36	no	no	no	null	no	null	null	null	null	null	no	no	null	null
client1589536711034	4	female	castiglioneDAdda	castiglioneDAdda	castiglioneDAdda	'-	0	1	0	0	0	null	no	null	null	0	0	0	1	0	0	null	no	null	no	0	null	0	1	0	0	1	0	120	30	no	no	no	null	no	null	null	null	null	null	no	yes	39.5	2020-02-12 00:00:00
client1589536759839	8	male	castiglioneDAdda	castiglioneDAdda	castiglioneDAdda	'-	0	0	1	0	0	castiglione d'adda	no	null	null	0	0	0	1	0	0	null	no	null	no	0	null	0	1	0	0	1	0	120	30	no	no	yes	null	no	null	null	null	null	null	no	yes	39	2020-02-10 00:00:00
client1589536763391	74	female	castiglioneDAdda	castiglioneDAdda	other	pensionata	1	0	0	1	0	bar di Castiglione D'adda	no	null	null	0	0	0	0	0	1	null	no	null	no	0	null	0	0	1	0	1	0	155	58	yes	yes	no	null	no	null	null	null	null	null	no	yes	null	null
client1589536786857	54	female	castiglioneDAdda	castiglioneDAdda	castiglioneDAdda	collaboratrice	1	0	0	0	1	castiglione d'adda	no	null	null	0	0	0	1	0	0	null	no	null	no	0	sinusite cronica	1	0	0	0	1	0	160	59	yes	no	no	null	no	null	null	null	null	null	no	no	null	null
client1589536797754	10	male	castiglioneDAdda	castiglioneDAdda	castiglioneDAdda	'-	0	0	1	0	0	codogno	no	null	null	0	0	0	1	0	0	null	no	null	no	0	null	0	1	0	0	1	0	120	30	no	no	no	null	no	null	null	null	null	null	no	no	null	null
client1589536798178	8	male	castiglioneDAdda	castiglioneDAdda	castiglioneDAdda	'-	0	0	1	0	0	Codogno	no	null	null	0	0	0	1	0	0	null	no	null	no	0	null	0	1	0	0	1	0	120	30	no	no	no	null	no	null	null	null	null	null	no	no	null	null
client1589536798553	3	female	castiglioneDAdda	castiglioneDAdda	castiglioneDAdda	'-	0	1	0	0	0	null	no	null	null	0	0	0	1	0	0	null	no	null	no	0	null	0	1	0	0	1	0	120	30	no	no	no	null	no	null	null	null	null	null	no	no	null	null
client1589536886290	74	female	castiglioneDAdda	castiglioneDAdda	castiglioneDAdda	pensionata	0	0	1	1	0	null	no	null	null	0	0	1	0	0	0	Ictus	no	null	no	0	null	0	1	0	0	1	0	161	61	yes	yes	yes	2020-02-18 00:00:00	no	null	null	null	null	null	no	no	null	null
client1589536899756	55	male	castiglioneDAdda	castiglioneDAdda	other	impiegato	1	0	0	0	0	Castiglione d'Adda	no	null	null	0	0	1	0	0	0	ictus ischemico (nel 2004)	no	null	no	0	null	0	1	0	0	1	0	165	79	yes	no	no	null	no	null	null	null	null	null	no	no	null	null
client1589536905090	25	female	castiglioneDAdda	other	other	studente	0	0	0	0	1	pizzighettone	no	null	null	0	0	1	0	0	0	null	no	null	no	0	null	0	1	0	0	1	0	158	47	no	no	no	null	no	null	null	null	null	null	no	yes	39	2020-04-22 00:00:00
client1589536928752	69	female	castiglioneDAdda	castiglioneDAdda	other	pensionata	1	0	0	0	0	bar di Castiglione D'adda	no	null	null	0	0	0	1	0	0	null	no	null	no	0	null	0	1	0	0	1	0	152	76	no	null	no	null	no	null	null	null	null	null	no	no	null	null
client1589536937635	7	female	castiglioneDAdda	castiglioneDAdda	castiglioneDAdda	'-	0	0	0	1	0	spinadesco codogno	no	null	null	0	0	0	1	0	0	null	no	null	no	0	null	0	1	0	0	1	0	125	30	no	no	no	null	no	null	null	null	null	null	no	no	null	null
client1589536949891	46	female	castiglioneDAdda	castiglioneDAdda	other	assistente sociale	1	0	1	0	1	null	no	null	null	0	0	0	0	0	1	null	no	null	no	0	null	0	1	0	0	1	0	165	70	no	null	no	null	yes	null	null	null	null	null	no	no	null	null
client1589536968281	5	female	castiglioneDAdda	castiglioneDAdda	castiglioneDAdda	asilo	1	0	1	0	1	null	no	null	null	0	0	0	1	0	0	null	no	null	no	0	null	0	1	0	0	1	0	120	30	no	null	no	null	no	null	null	null	null	null	no	no	null	null
client1589536968535	49	male	castiglioneDAdda	castiglioneDAdda	other	fertilizzanti agricoli	1	0	1	0	1	castiglione d'adda montodine	yes	null	2	0	0	0	0	0	1	null	no	null	no	0	null	0	1	0	0	1	0	180	94	yes	no	yes	null	no	null	null	null	null	null	no	no	null	null
client1589536975081	61	male	castiglioneDAdda	castiglioneDAdda	other	autista	1	0	0	0	0	novate milanese milano bresso	no	null	null	0	0	1	0	0	1	fibrillazioni atriale	no	null	no	0	null	0	1	0	0	1	0	174	80	no	no	no	null	no	null	null	null	null	null	no	no	null	null
client1589536997787	4	female	castiglioneDAdda	castiglioneDAdda	castiglioneDAdda	'-	0	0	1	0	0	Casalpusterlengo	no	null	null	0	0	0	1	0	0	null	no	null	no	0	null	0	1	0	0	1	0	120	30	no	no	no	null	no	null	null	null	null	null	no	no	null	null
client1589537023313	25	male	castiglioneDAdda	castiglioneDAdda	other	meccanico	1	0	0	0	0	bar di Pizzighettone	no	null	null	0	0	0	1	0	0	null	no	null	no	0	null	0	1	0	0	1	0	168	55	yes	no	no	null	no	null	null	null	null	null	no	no	null	null
client1589537037166	9	female	castiglioneDAdda	castiglioneDAdda	castiglioneDAdda	scuola primaria	1	0	1	0	1	null	no	null	null	0	0	0	1	0	0	null	no	null	no	0	null	0	1	0	0	1	0	128	30	no	null	no	null	no	null	null	null	null	null	no	no	null	null
client1589537038553	46	male	castiglioneDAdda	castiglioneDAdda	other	impiegato	1	0	0	0	1	castiglione d'adda casalpusterlengo terranova dei passerini	yes	null	20	0	0	0	1	0	0	null	no	null	no	0	null	0	1	0	0	1	0	170	73	yes	yes	yes	null	yes	negative	null	null	null	null	no	yes	38.5	2020-02-22 00:00:00
client1589537039123	11	male	castiglioneDAdda	castiglioneDAdda	castiglioneDAdda	scuola elementare	1	0	1	0	1	Castiglione e Maleo	no	null	null	0	0	0	1	0	0	null	no	null	no	0	null	0	1	0	0	1	0	135	34	no	null	no	null	no	null	null	null	null	null	no	yes	38	2020-02-21 00:00:00
client1589535574164	58	female	castiglioneDAdda	castiglioneDAdda	castiglioneDAdda	casalinga	1	0	0	0	1	castiglione d'adda codogno	no	null	null	0	0	0	1	0	0	null	no	null	no	0	null	0	1	0	0	0	1	170	55	no	no	yes	null	no	null	null	null	null	null	no	yes	38	2020-02-20 00:00:00
client1589536593451	32	female	castiglioneDAdda	castiglioneDAdda	other	operaia	0	1	0	0	0	null	no	null	null	0	0	0	1	0	0	null	no	null	no	0	null	0	1	0	0	1	0	160	52	no	no	no	null	no	null	null	null	null	null	no	no	null	null
client1589536935619	31	male	castiglioneDAdda	castiglioneDAdda	other	operaio	1	0	0	0	1	Piacenza	no	null	null	0	0	0	1	0	0	null	no	null	no	0	null	0	1	0	0	1	0	165	57	no	no	no	null	no	null	null	null	null	null	no	no	null	null
client1589536469018	54	male	castiglioneDAdda	castiglioneDAdda	other	Verniciatore	1	0	0	0	1	null	no	null	null	0	0	0	1	0	0	null	no	null	no	0	null	0	1	0	0	1	0	174	80	no	no	yes	2020-02-23 00:00:00	no	null	null	null	null	null	no	no	null	null
client1589536817433	53	female	castiglioneDAdda	castiglioneDAdda	other	impiegata	1	0	0	0	1	lodi piacena	no	null	null	0	0	0	1	0	0	null	yes	artrite reumatoide	no	0	null	0	1	0	0	1	0	171	50	no	no	yes	null	yes	negative	null	null	null	null	no	no	null	null
client1589536202182	66	female	castiglioneDAdda	castiglioneDAdda	castiglioneDAdda	pensionata	1	0	1	0	0	null	no	null	null	0	0	0	0	0	1	null	yes	Artrite	no	0	null	0	1	0	0	1	0	160	67	no	no	no	null	no	null	null	null	null	null	no	yes	null	null
client1589536731632	57	female	castiglioneDAdda	castiglioneDAdda	other	impiegata	1	0	0	0	1	milano castiglione d'adda	no	null	null	0	0	0	1	0	0	null	no	null	no	0	null	0	1	0	0	1	0	160	53	no	no	no	null	no	null	null	null	null	null	no	no	null	null
client1589536955322	37	male	castiglioneDAdda	castiglioneDAdda	castiglioneDAdda	operaio	0	0	0	0	1	Piacenza Lodi Codogno	no	null	null	0	0	0	1	0	0	null	no	null	no	0	null	0	1	0	0	1	0	175	75	no	no	yes	2020-03-05 00:00:00	no	null	null	null	null	null	no	yes	39	2020-02-07 00:00:00
client1589535554477	63	female	castiglioneDAdda	castiglioneDAdda	castiglioneDAdda	pensionata	1	0	1	0	1	null	no	null	null	0	0	0	0	0	1	null	no	null	no	0	null	0	1	0	0	0	1	156	54	yes	yes	no	null	no	null	null	null	null	null	no	yes	null	null
client1589536258861	65	male	castiglioneDAdda	castiglioneDAdda	other	pensionato	0	1	0	0	0	null	no	null	null	0	0	0	0	0	1	null	no	null	no	0	null	0	1	0	0	1	0	178	70	yes	yes	no	null	no	null	null	null	null	null	no	yes	38	2020-03-02 00:00:00
client1589535618428	24	male	castiglioneDAdda	castiglioneDAdda	other	architetto	1	0	1	0	1	null	no	null	null	0	0	0	1	0	0	null	no	null	no	0	null	0	1	0	0	1	0	184	77	no	null	no	null	no	null	null	null	null	null	no	yes	38	2020-02-22 00:00:00
client1589535510339	73	male	castiglioneDAdda	castiglioneDAdda	castiglioneDAdda	pensionato	1	0	0	0	0	Castiglione d'Adda	no	null	null	0	1	0	0	1	0	null	yes	Artrite sieronegativa malattia rara muscolare	yes	0	null	0	1	0	0	1	0	173	62	yes	yes	yes	2020-02-26 00:00:00	yes	positive	yes	no	yes	no	yes	no	null	null
client1589535509054	39	male	castiglioneDAdda	castiglioneDAdda	other	consulente informatico	1	0	1	0	1	Lodi	no	null	null	0	0	0	1	0	0	null	no	null	no	0	null	0	1	0	0	1	0	185	88	yes	no	yes	2020-03-01 00:00:00	no	null	null	null	null	null	no	yes	38.5	2020-03-10 00:00:00
client1589536627753	71	female	castiglioneDAdda	castiglioneDAdda	castiglioneDAdda	pensionata	0	1	0	0	0	null	no	null	null	0	0	0	0	0	1	null	no	null	no	0	null	0	1	0	0	1	0	160	64	yes	yes	yes	null	no	null	null	null	null	null	no	no	null	null
client1589536074970	50	female	castiglioneDAdda	castiglioneDAdda	other	Commessa	1	0	0	0	1	null	no	null	null	0	0	0	1	0	0	null	no	null	no	0	null	0	1	0	0	1	0	160	54	no	no	no	null	no	null	null	null	null	null	no	no	null	null
client1589536157545	51	male	castiglioneDAdda	castiglioneDAdda	other	militare	1	0	0	0	1	Castiglione d'Adda	no	null	null	0	0	0	0	0	1	Extrasistole	no	null	no	0	null	0	1	0	0	1	0	171	87	no	no	no	null	no	null	null	null	null	null	no	yes	39.8	2020-02-24 00:00:00
client1589536157143	76	male	castiglioneDAdda	castiglioneDAdda	other	pensionato	1	0	0	0	0	bar la tentazione	yes	null	5	0	0	1	0	0	1	null	no	null	no	0	enfisema polmonare	1	0	0	0	1	0	165	53	yes	yes	no	null	no	null	null	null	null	null	no	yes	38.5	2020-02-16 00:00:00
client1589535611797	67	female	castiglioneDAdda	castiglioneDAdda	castiglioneDAdda	casalinga	1	0	0	0	0	null	no	null	null	0	0	0	0	0	1	null	no	null	no	0	null	0	1	0	0	1	0	160	82	no	no	yes	null	no	null	null	null	null	null	no	no	null	null
client1589535353497	83	male	castiglioneDAdda	castiglioneDAdda	castiglioneDAdda	pensionato	1	0	0	1	0	Castiglione d'Adda	no	null	null	0	0	0	0	0	1	null	no	null	yes	0	null	0	1	0	0	0	1	173	85	yes	yes	no	null	no	null	null	null	null	null	no	no	null	null
client1589536625716	79	male	castiglioneDAdda	castiglioneDAdda	castiglioneDAdda	pensionato	0	1	0	0	0	null	no	null	null	0	1	0	0	0	1	null	yes	artrosi	no	0	null	0	1	0	1	0	0	170	80	yes	yes	no	null	no	null	null	null	null	null	no	yes	null	null
client1589536852814	76	female	castiglioneDAdda	castiglioneDAdda	castiglioneDAdda	pensionata	1	0	0	0	1	RIvalta Castiglione d'Adds	no	null	null	0	0	0	1	0	0	null	no	null	yes	0	null	0	1	0	0	1	0	151	68	yes	yes	no	null	no	null	null	null	null	null	no	yes	38	2020-02-25 00:00:00
[truncated: 2,499 more rows]
[truncated: 44 more columns]
